# Supplementary material for: 1,4-Diazo­niabicyclo­[2.2.2]octane tetra­chloridozincate monohydrate
Source: Acta Crystallogr Sect E Struct Rep Online. 2009 Apr 25;65(Pt 5):m575. doi: 10.1107/S1600536809014822 (PMC2977617; doi:10.1107/S1600536809014822)
Supplement: Supplementary file 2 [file e-65-0m575-Isup2.hkl]

# 
# h,k,l, Fc-squared, Fo-squared, sigma(Fo-squared) and status flag 
# 
data_I
_shelx_title ' shelxl in P2(1)2(1)2(1)' 
_shelx_refln_list_code          4 
_shelx_F_calc_maximum      163.43 
_exptl_crystal_F_000       688.00 
_reflns_d_resolution_high  0.8107 
 
loop_ 
 _symmetry_equiv_pos_as_xyz 
 'x, y, z' 
 '-x+1/2, -y, z+1/2' 
 '-x, y+1/2, -z+1/2' 
 'x+1/2, -y+1/2, -z' 
 
_cell_length_a     8.4483 
_cell_length_b    11.7054 
_cell_length_c    12.9757 
_cell_angle_alpha  90.000 
_cell_angle_beta   90.000 
_cell_angle_gamma  90.000 
 
_shelx_F_squared_multiplier     1.000 
 
loop_ 
 _refln_index_h 
 _refln_index_k 
 _refln_index_l 
 _refln_F_squared_calc 
 _refln_F_squared_meas 
 _refln_F_squared_sigma 
 _refln_observed_status 
   2   0   0    24919.04    22240.23    180.14 o 
   4   0   0    19286.45    19275.96    279.07 o 
   6   0   0     1916.15     1920.66     50.66 o 
   8   0   0     2586.46     2667.52    135.27 o 
  10   0   0      703.75      710.71     82.30 o 
   2   1   0        3.75       69.38      9.54 o 
   3   1   0    17207.69    17674.82    163.15 o 
   4   1   0     1375.56     1587.06     42.55 o 
   5   1   0    22775.03    22282.63    259.11 o 
   6   1   0        6.19       38.49     19.91 o 
   7   1   0      412.60      447.73     36.70 o 
   8   1   0        6.58       39.11     21.60 o 
   9   1   0     2442.95     2422.88    100.93 o 
  10   1   0        7.11        8.36     24.52 o 
   0   2   0    25263.54    28767.51    215.29 o 
   1   2   0       18.96       48.38      4.41 o 
   2   2   0     3221.28     3945.26     40.72 o 
   3   2   0      199.82      252.86      9.62 o 
   4   2   0    14173.14    13709.97    291.45 o 
   5   2   0      631.86      643.11     18.20 o 
   6   2   0     2809.06     2802.94     63.95 o 
   7   2   0      258.14      288.72     22.23 o 
   8   2   0     2645.59     2526.07     96.83 o 
   9   2   0      272.57      313.21     47.79 o 
  10   2   0      849.48      785.69     64.15 o 
   1   3   0    12839.49    12742.66    108.64 o 
   2   3   0        5.71       66.15      7.51 o 
   3   3   0     6778.75     7121.48     83.43 o 
   4   3   0       54.39       79.54      9.16 o 
   5   3   0     7327.40     7203.12    103.62 o 
   6   3   0      403.50      443.01     33.10 o 
   7   3   0     5968.05     6011.37    133.01 o 
   8   3   0      132.50      200.77     31.46 o 
   9   3   0     1881.48     1687.61     81.56 o 
  10   3   0        5.16       17.12     24.14 o 
   0   4   0     6054.63     5481.72     79.51 o 
   1   4   0       91.90      135.35      9.84 o 
   2   4   0    22891.37    22175.68    226.69 o 
   3   4   0     1602.16     1869.47     31.84 o 
   4   4   0     3841.61     4009.97     61.95 o 
   5   4   0      386.78      365.05     18.95 o 
   6   4   0     2030.55     1884.29     52.71 o 
   7   4   0     1074.44     1072.09     42.90 o 
   8   4   0     1000.56     1105.47     58.78 o 
   9   4   0       43.52       69.19     26.78 o 
  10   4   0      394.64      494.36     52.48 o 
   1   5   0     9208.68     8885.35     98.55 o 
   2   5   0      767.49      771.13     31.29 o 
   3   5   0    13090.74    12527.99    176.56 o 
   4   5   0      552.85      604.13     21.29 o 
   5   5   0      702.19      775.87     26.99 o 
   6   5   0      159.01      231.81     18.39 o 
   7   5   0     3376.00     3180.48     89.01 o 
   8   5   0       71.10      186.66     30.03 o 
   9   5   0        9.90       54.78     36.79 o 
   0   6   0     2860.34     3163.37     64.08 o 
   1   6   0     2288.05     2138.38     57.74 o 
   2   6   0    18133.10    17825.79    221.07 o 
   3   6   0      393.91      440.93     23.35 o 
   4   6   0      559.51      613.47     22.78 o 
   5   6   0      218.76      267.40     46.12 o 
   6   6   0     1589.86     1702.46     47.26 o 
   7   6   0       12.36       52.91     19.22 o 
   8   6   0      217.59      282.66     28.82 o 
   9   6   0        7.93        0.00     22.21 o 
   1   7   0      307.07      326.32     19.36 o 
   2   7   0     1560.37     1560.79     34.30 o 
   3   7   0     2869.02     2804.93     54.46 o 
   4   7   0      160.19      277.78     22.73 o 
   5   7   0      740.69      755.77     29.98 o 
   6   7   0      714.08      568.41     30.67 o 
   7   7   0     2342.32     2245.15     76.08 o 
   8   7   0      108.62      150.61     25.23 o 
   9   7   0        6.93        7.53     25.67 o 
   0   8   0        4.22       83.32     20.03 o 
   1   8   0       60.66      234.91     29.47 o 
   2   8   0     1249.29     1341.99     37.79 o 
   3   8   0      493.44      524.95     22.74 o 
   4   8   0        8.42       49.15     19.33 o 
   5   8   0      120.77      207.29     21.73 o 
   6   8   0      359.22      389.10     25.81 o 
   7   8   0       26.83       17.97     16.95 o 
   8   8   0      102.32      104.31     29.17 o 
   1   9   0       47.88       92.78     13.39 o 
   2   9   0       28.42       63.51     17.54 o 
   3   9   0        5.27       20.25     11.62 o 
   4   9   0      439.81      426.03     28.49 o 
   5   9   0      382.71      367.24     25.17 o 
   6   9   0      221.98      219.51     22.72 o 
   7   9   0      149.01      180.13     33.22 o 
   8   9   0       13.89        0.00     27.00 o 
   0  10   0     1376.70     1446.18     58.68 o 
   1  10   0      680.08      640.49     27.43 o 
   2  10   0      211.39      187.76     23.94 o 
   3  10   0       31.02       29.66     13.85 o 
   4  10   0      200.68      206.11     19.60 o 
   5  10   0      113.51      136.08     23.39 o 
   6  10   0      107.16      120.06     24.68 o 
   7  10   0        0.02       17.06     23.28 o 
   1  11   0      140.10      169.45     20.14 o 
   2  11   0        0.00       50.44     24.46 o 
   3  11   0       41.21       66.99     29.85 o 
   4  11   0      256.75      294.82     27.30 o 
   5  11   0      174.52      242.10     29.83 o 
   6  11   0       84.93       54.32     31.95 o 
   0  12   0      226.24      281.66     33.08 o 
   1  12   0      215.31      220.71     23.99 o 
   2  12   0      126.04      209.10     27.01 o 
   3  12   0      646.72      628.46     56.80 o 
   4  12   0        9.90       32.22     19.65 o 
   5  12   0       13.02       26.57     23.84 o 
   1  13   0      130.90      139.82     23.91 o 
   2  13   0        7.49       19.55     17.62 o 
   3  13   0       55.65      105.77     35.05 o 
   4  13   0      371.51      398.72     55.20 o 
   0  14   0      180.00      229.81     74.26 o 
   1  14   0      124.19      108.58     67.49 o 
   2  14   0      135.83      184.73     51.38 o 
   2   0   1     1860.67     1954.83     45.94 o 
   3   0   1       25.86       38.48     12.82 o 
   4   0   1      306.43      285.86      8.35 o 
   5   0   1      200.94      198.96     14.96 o 
   6   0   1      708.14      697.95     27.81 o 
   7   0   1     1201.68     1120.46     53.89 o 
   8   0   1       17.65       89.00     45.01 o 
   9   0   1       85.69      133.26     31.93 o 
  10   0   1        0.23       58.99     28.33 o 
 -10   1   1       96.79      196.17     33.95 o 
  -9   1   1      171.33      195.17     37.17 o 
  -8   1   1       50.06       32.52     24.22 o 
  -7   1   1      786.06      797.41     34.72 o 
  -6   1   1      107.12      160.65     19.07 o 
  -5   1   1      372.89      342.50     20.92 o 
  -4   1   1      191.58      235.13     24.71 o 
  -3   1   1     1887.22     1841.72     28.78 o 
  -2   1   1     8707.42     9736.16     61.82 o 
  -1   1   1     1710.96     2092.83     18.92 o 
   1   1   1     1694.76     2083.03     17.99 o 
   2   1   1     8691.58     9772.44     90.59 o 
   3   1   1     1929.74     1869.08     26.71 o 
   4   1   1      213.10      245.55     13.66 o 
   5   1   1      353.37      356.11     20.04 o 
   6   1   1      107.24      118.79     10.23 o 
   7   1   1      740.63      794.78     45.70 o 
   8   1   1       48.84       55.54     22.33 o 
   9   1   1      158.55      214.96     34.73 o 
  10   1   1       98.74       85.08     36.40 o 
 -10   2   1       63.94       82.36     31.62 o 
  -9   2   1      273.62      303.93     40.36 o 
  -8   2   1        9.83       23.83     23.28 o 
  -7   2   1     1433.69     1360.40     46.82 o 
  -6   2   1       95.63      131.62     26.57 o 
  -5   2   1      277.69      336.37     18.33 o 
  -4   2   1     1960.44     1812.30     28.22 o 
  -3   2   1     7072.18     7257.18     69.56 o 
  -2   2   1     1877.38     1734.68     51.56 o 
  -1   2   1     1494.78     1663.13     21.87 o 
   0   2   1     6880.03     7063.51     39.40 o 
   1   2   1     1566.54     1688.68     30.79 o 
   2   2   1     1887.34     1715.46     20.90 o 
   3   2   1     7273.18     7374.42     86.97 o 
   4   2   1     1931.73     1846.02     40.64 o 
   5   2   1      263.67      299.83     14.66 o 
   6   2   1       91.04      127.68     20.90 o 
   7   2   1     1406.26     1385.92     60.86 o 
   8   2   1       15.18       78.89     33.82 o 
   9   2   1      273.21      347.03     68.39 o 
  10   2   1       54.93       80.15     31.73 o 
 -10   3   1       40.36       24.11     36.66 o 
  -9   3   1       94.58      118.03     29.46 o 
  -8   3   1      243.60      252.01     35.46 o 
  -7   3   1       59.99      272.71     50.43 o 
  -6   3   1     1927.40     1866.43     53.00 o 
  -5   3   1     1091.23     1044.72     37.56 o 
  -4   3   1      351.02      369.61     21.44 o 
  -3   3   1       30.10       39.90     12.31 o 
  -2   3   1    16062.46    16185.33    166.34 o 
  -1   3   1     5958.79     5758.09     47.89 o 
   0   3   1     1357.74     1704.71     17.91 o 
   1   3   1     5993.24     5718.00     47.98 o 
   2   3   1    15955.26    16339.43    195.75 o 
   3   3   1       24.14       56.31      8.64 o 
   4   3   1      302.17      350.43     27.68 o 
   5   3   1     1046.62     1084.38     29.36 o 
   6   3   1     1966.60     1822.98     49.60 o 
   7   3   1       55.93      210.18     62.06 o 
   8   3   1      275.28      277.08     34.62 o 
   9   3   1       82.70       74.59     29.55 o 
  10   3   1       30.94       62.63     40.29 o 
  -9   4   1       17.54       36.49     21.06 o 
  -8   4   1      202.33      259.88     43.15 o 
  -7   4   1     2411.11     2335.44     76.20 o 
  -6   4   1      174.15      284.50     37.48 o 
  -5   4   1       70.79       78.09     14.56 o 
  -4   4   1     1562.87     1676.64     32.13 o 
  -3   4   1     2381.63     2380.56     41.15 o 
  -2   4   1     1723.01     1529.62     24.74 o 
  -1   4   1      204.88      188.75     11.90 o 
   0   4   1    12183.56    12827.44    118.13 o 
   1   4   1      118.70      126.16      8.03 o 
   2   4   1     1726.05     1493.04     32.27 o 
   3   4   1     2314.45     2438.41     59.85 o 
   4   4   1     1555.18     1659.62     44.05 o 
   5   4   1       40.66       67.26     13.66 o 
   6   4   1      165.01      233.36     18.94 o 
   7   4   1     2378.39     2279.81     79.32 o 
   8   4   1      199.08      202.95     33.50 o 
   9   4   1       24.34        0.00     20.04 o 
  -9   5   1       87.14      102.47     29.60 o 
  -8   5   1      303.39      268.05     32.07 o 
  -7   5   1      102.72      202.00     23.88 o 
  -6   5   1     2272.02     2208.30     62.47 o 
  -5   5   1     1470.18     1544.17     34.70 o 
  -4   5   1      541.07      580.51     19.81 o 
  -3   5   1     2087.28     2056.92     81.55 o 
  -2   5   1     4460.56     4467.21     60.85 o 
  -1   5   1      241.19      260.53     15.78 o 
   0   5   1        4.62       16.45      5.56 o 
   1   5   1      206.54      260.88     10.94 o 
   2   5   1     4555.38     4588.28     62.93 o 
   3   5   1     2053.77     2048.86     68.93 o 
   4   5   1      652.97      640.59     22.50 o 
   5   5   1     1433.23     1448.51     42.11 o 
   6   5   1     2287.81     2236.82     63.46 o 
   7   5   1       94.54      194.78     35.31 o 
   8   5   1      333.15      376.47     38.30 o 
   9   5   1       84.81      138.98     32.77 o 
  -9   6   1      114.00      144.80     42.21 o 
  -8   6   1      280.72      269.06     29.27 o 
  -7   6   1      415.80      413.15     32.40 o 
  -6   6   1      134.37      280.34     27.82 o 
  -5   6   1     2360.15     2294.80     48.84 o 
  -4   6   1      536.58      561.26     28.40 o 
  -3   6   1     3533.99     3471.04     61.28 o 
  -2   6   1      442.30      607.59     49.93 o 
  -1   6   1     6934.17     7090.05     97.45 o 
   0   6   1      870.83      842.05     25.75 o 
   1   6   1     6878.31     6906.01     88.48 o 
   2   6   1      439.96      555.25     31.72 o 
   3   6   1     3573.53     3562.02     55.77 o 
   4   6   1      543.57      502.69     23.52 o 
   5   6   1     2493.73     2487.89     62.09 o 
   6   6   1      131.98      210.24     21.91 o 
   7   6   1      472.03      488.40     40.22 o 
   8   6   1      274.98      256.55     34.85 o 
   9   6   1      106.48      219.45     53.37 o 
  -9   7   1      131.81      164.33     44.54 o 
  -8   7   1       70.47      105.86     28.25 o 
  -7   7   1      317.55      329.22     29.29 o 
  -6   7   1      685.06      666.38     27.51 o 
  -5   7   1      248.65      294.85     22.54 o 
  -4   7   1     2438.06     2393.89     55.12 o 
  -3   7   1      476.72      521.28     22.54 o 
  -2   7   1     2975.36     2986.30     51.33 o 
  -1   7   1      454.75      414.12     26.50 o 
   0   7   1    10133.94     9867.57    130.54 o 
   1   7   1      452.07      437.31     16.87 o 
   2   7   1     3207.53     3221.36     57.01 o 
   3   7   1      464.65      521.94     22.68 o 
   4   7   1     2379.04     2323.61     53.41 o 
   5   7   1      245.39      242.77     26.49 o 
   6   7   1      580.62      550.71     32.43 o 
   7   7   1      303.52      326.08     32.29 o 
   8   7   1       53.35       87.19     27.68 o 
   9   7   1      123.49      169.70     40.26 o 
  -8   8   1      219.17      224.54     33.07 o 
  -7   8   1       90.56       89.75     21.86 o 
  -6   8   1      224.77      234.48     18.96 o 
  -5   8   1     2768.02     2645.51     62.31 o 
  -4   8   1      886.65      863.06     32.22 o 
  -3   8   1     1337.01     1317.08     55.77 o 
  -2   8   1      836.83      867.89     28.79 o 
  -1   8   1     3804.79     3596.45     72.24 o 
   0   8   1      370.68      394.97     18.12 o 
   1   8   1     3642.61     3644.69     64.60 o 
   2   8   1      821.42      805.03     26.39 o 
   3   8   1     1143.15     1168.98     33.08 o 
   4   8   1      870.51      780.80     41.29 o 
   5   8   1     2813.35     2721.09     69.18 o 
   6   8   1      213.71      247.85     24.52 o 
   7   8   1       68.12       43.97     23.95 o 
   8   8   1      208.99      223.88     48.99 o 
  -8   9   1      521.10      529.41     86.79 o 
  -7   9   1       65.12       81.94     32.34 o 
  -6   9   1      670.87      632.18     33.95 o 
  -5   9   1      140.18      190.86     24.31 o 
  -4   9   1     2782.30     2628.48    111.85 o 
  -3   9   1     1103.64     1035.55     42.34 o 
  -2   9   1      172.98      201.87     18.42 o 
  -1   9   1     1163.97     1076.96     32.58 o 
   0   9   1     3178.83     3110.14     62.27 o 
   1   9   1     1201.04     1115.20     33.12 o 
   2   9   1      141.02      182.38     17.56 o 
   3   9   1     1097.51     1008.79     35.29 o 
   4   9   1     2670.67     2662.15     64.37 o 
   5   9   1      142.22      145.80     20.39 o 
   6   9   1      661.77      600.25     34.71 o 
   7   9   1       58.72       82.73     30.72 o 
   8   9   1      496.35      530.56     60.94 o 
  -7  10   1      258.80      287.47     52.26 o 
  -6  10   1      556.66      535.94     39.94 o 
  -5  10   1     1065.75     1051.58     46.79 o 
  -4  10   1       57.91       84.31     25.58 o 
  -3  10   1      358.51      388.41     38.79 o 
  -2  10   1      500.53      455.89     29.90 o 
  -1  10   1      921.38      901.37     32.89 o 
   0  10   1      560.96      552.19     26.23 o 
   1  10   1     1065.72     1048.92     33.07 o 
   2  10   1      500.16      451.37     24.05 o 
   3  10   1      402.09      426.48     23.40 o 
   4  10   1       52.10      100.76     17.44 o 
   5  10   1     1050.64     1056.42     43.53 o 
   6  10   1      554.51      521.72     43.43 o 
   7  10   1      250.96      241.79     39.61 o 
  -6  11   1      202.06      190.53     40.01 o 
  -5  11   1      344.77      377.33     39.15 o 
  -4  11   1     1206.79     1127.42     70.85 o 
  -3  11   1      139.13      147.92     26.91 o 
  -2  11   1      842.54      868.63     41.04 o 
  -1  11   1      378.88      378.54     23.66 o 
   0  11   1     1902.43     1765.75     49.74 o 
   1  11   1      382.43      399.26     23.93 o 
   2  11   1      802.39      790.37     33.83 o 
   3  11   1      134.86      179.50     25.74 o 
   4  11   1     1275.02     1211.13     56.72 o 
   5  11   1      341.29      332.81     35.06 o 
   6  11   1      256.70      263.64     41.28 o 
  -5  12   1      352.97      395.34     43.83 o 
  -4  12   1       12.71        3.14     20.13 o 
  -3  12   1     1203.57     1138.91     61.55 o 
  -2  12   1       22.88        0.00     17.16 o 
  -1  12   1     1462.14     1418.93     55.97 o 
   0  12   1        0.44       18.97     16.13 o 
   1  12   1     1492.11     1384.94     47.10 o 
   2  12   1       23.99       13.15     12.44 o 
   3  12   1     1185.05     1141.41     57.11 o 
   4  12   1       13.88       27.51     22.73 o 
   5  12   1      314.44      307.56     39.52 o 
  -4  13   1      358.06      363.68     41.59 o 
  -3  13   1       11.24        0.00     21.91 o 
  -2  13   1      788.69      741.02     55.25 o 
  -1  13   1       84.17      104.34     22.13 o 
   0  13   1      618.81      556.14     40.82 o 
   1  13   1       79.73      118.51     48.67 o 
   2  13   1      772.56      852.88     68.94 o 
   3  13   1       12.12        0.00     20.58 o 
   4  13   1      342.02      415.72     74.69 o 
  -2  14   1      125.62      246.74     74.17 o 
  -1  14   1      166.64      161.22     50.45 o 
   0  14   1       60.41       62.70     33.04 o 
   1  14   1      129.77      110.43     36.96 o 
   2  14   1      124.82      169.63     38.28 o 
   0   0   2     3551.97     4254.93     44.39 o 
   1   0   2      246.76      175.83      6.31 o 
   2   0   2      116.96      125.55      9.90 o 
   3   0   2      944.98      953.90     25.00 o 
   4   0   2    24007.32    23331.27    355.86 o 
   5   0   2       41.40       38.78     15.55 o 
   6   0   2      419.25      469.92     37.04 o 
   7   0   2     1200.05     1017.39     39.97 o 
   8   0   2      243.01      327.83     34.40 o 
   9   0   2       16.60       11.19     21.38 o 
  10   0   2      217.99      398.52     75.77 o 
 -10   1   2      124.38      153.18     38.60 o 
  -9   1   2     1541.71     1471.76     75.63 o 
  -8   1   2      390.49      337.44     36.47 o 
  -7   1   2      189.64      202.89     23.61 o 
  -6   1   2      745.49      770.17     32.40 o 
  -5   1   2     5236.89     5115.77    145.36 o 
  -4   1   2      399.81      411.26     16.76 o 
  -3   1   2     2718.89     2326.84     35.02 o 
  -2   1   2     4857.10     4746.84     64.08 o 
  -1   1   2    26708.26    26688.93    154.38 o 
   0   1   2       98.95      102.63      3.23 o 
   1   1   2    26410.45    26729.87    168.90 o 
   2   1   2     4806.53     4664.67     54.60 o 
   4   1   2      373.65      385.44     20.97 o 
   5   1   2     4750.69     4662.07     97.31 o 
   6   1   2      730.02      755.68     32.35 o 
   7   1   2       82.30      112.49     21.40 o 
   8   1   2      374.42      332.54     49.19 o 
   9   1   2     1486.40     1364.42     74.37 o 
  10   1   2      129.82      106.25     33.70 o 
 -10   2   2      345.32      292.35     41.97 o 
  -9   2   2       87.95      163.51     29.44 o 
  -8   2   2     1351.33     1200.57     62.65 o 
  -7   2   2      741.32      768.52     39.71 o 
  -6   2   2     1543.43     1510.75     45.29 o 
  -5   2   2     1947.38     1911.73     42.51 o 
  -4   2   2     6973.96     7144.79    101.64 o 
  -3   2   2     5843.87     5949.28     73.20 o 
  -1   2   2     2988.08     3606.57     41.10 o 
   0   2   2     9402.40     8967.06    111.00 o 
   1   2   2     2997.88     3634.99     59.68 o 
   2   2   2       24.44       28.72      5.66 o 
   3   2   2     5773.46     5950.75     75.74 o 
   4   2   2     6722.47     6896.79     96.66 o 
   5   2   2     1947.84     1757.07     46.60 o 
   6   2   2     1451.60     1316.25     42.21 o 
   7   2   2      767.23      718.21     34.93 o 
   8   2   2     1314.77     1301.91     63.48 o 
   9   2   2       80.27       42.10     28.71 o 
  10   2   2      355.53      283.27     41.95 o 
 -10   3   2       13.53        3.99     24.38 o 
  -9   3   2      608.72      601.82     46.61 o 
  -8   3   2      112.19      170.48     21.74 o 
  -7   3   2      577.05      532.56     32.90 o 
  -6   3   2       54.00       90.22     19.37 o 
  -5   3   2     1161.55     1263.94     35.37 o 
  -4   3   2      334.63      299.97     11.64 o 
  -3   3   2     4087.76     4047.73     54.98 o 
  -2   3   2     5009.78     5288.54     53.26 o 
  -1   3   2     1550.27     1534.14     39.19 o 
   0   3   2     7289.35     7001.17    101.70 o 
   1   3   2     1446.35     1400.50     21.30 o 
   2   3   2     5089.61     5301.96     60.26 o 
   3   3   2     4210.21     4199.08     51.36 o 
   4   3   2      359.31      314.62     17.63 o 
   5   3   2     1234.91     1311.39     37.07 o 
   6   3   2       66.93      101.93     26.46 o 
   7   3   2      600.41      553.75     33.75 o 
   8   3   2      102.67       86.39     30.29 o 
   9   3   2      522.42      528.36     47.58 o 
  10   3   2       11.47       24.56     24.89 o 
  -9   4   2      142.77      216.49     66.71 o 
  -8   4   2     1123.89     1004.20     49.01 o 
  -7   4   2       64.99      141.03     35.19 o 
  -6   4   2     2285.74     2282.08     59.93 o 
  -5   4   2      406.06      342.63     17.39 o 
  -4   4   2      986.86      983.21     27.30 o 
  -3   4   2      859.19      735.19     18.40 o 
  -2   4   2     5793.80     5850.88     64.33 o 
  -1   4   2      456.41      357.02     10.57 o 
   0   4   2      172.15      232.69     13.43 o 
   1   4   2      458.17      351.81     10.47 o 
   2   4   2     6410.91     6489.59     83.86 o 
   3   4   2      905.33      774.24     18.46 o 
   4   4   2     1210.59     1213.90     30.86 o 
   5   4   2      398.24      363.94     19.92 o 
   6   4   2     2339.47     2256.95     56.43 o 
   7   4   2       72.01       84.44     14.92 o 
   8   4   2     1182.19     1106.70     61.23 o 
   9   4   2      147.40      225.44     34.35 o 
  -9   5   2       17.97       27.77     23.13 o 
  -8   5   2      182.34      174.45     24.95 o 
  -7   5   2     1327.00     1426.17     52.53 o 
  -6   5   2      196.47      273.36     21.43 o 
  -5   5   2       66.36       99.56     21.78 o 
  -4   5   2      647.12      765.90     24.09 o 
  -3   5   2     7399.21     7477.76    125.18 o 
  -2   5   2      491.60      461.59     24.19 o 
  -1   5   2     6093.21     5939.02    111.55 o 
   0   5   2     2375.08     2560.44     37.18 o 
   1   5   2     5777.58     5745.85     62.53 o 
   2   5   2      493.24      506.61     15.77 o 
   3   5   2     7460.13     7524.67    104.35 o 
   4   5   2      660.03      748.98     23.98 o 
   5   5   2       84.26      127.86     26.35 o 
   6   5   2      211.44      250.53     27.70 o 
   7   5   2     1407.64     1465.00    100.75 o 
   8   5   2      193.53      204.17     31.88 o 
   9   5   2        7.46       32.00     26.03 o 
  -9   6   2      212.93      209.62     43.68 o 
  -8   6   2      237.84      259.26     27.61 o 
  -7   6   2       19.37       34.63     15.12 o 
  -6   6   2     2069.92     2002.14     54.65 o 
  -5   6   2     1374.75     1399.73     34.18 o 
  -4   6   2      514.78      504.98     19.62 o 
  -3   6   2      184.83      236.51     33.94 o 
  -2   6   2     9696.87     9541.10    120.72 o 
  -1   6   2     1560.83     1470.20     36.36 o 
   0   6   2       27.14       32.13     12.94 o 
   1   6   2     1486.14     1524.36     38.34 o 
   2   6   2     9363.57     9189.48    121.80 o 
   3   6   2      190.21      233.24     13.59 o 
   4   6   2      389.80      365.14     19.99 o 
   5   6   2     1353.31     1384.50     44.59 o 
   6   6   2     1917.51     1788.96     55.48 o 
   7   6   2       15.73        3.61     14.34 o 
   8   6   2      208.80      226.89     35.33 o 
   9   6   2      224.14      240.57     38.12 o 
  -9   7   2       36.86       30.97     32.98 o 
  -8   7   2        3.18        9.32     19.45 o 
  -7   7   2      905.71      862.41     39.42 o 
  -6   7   2      858.76      802.75     38.49 o 
  -5   7   2      565.77      552.19     23.60 o 
  -4   7   2      114.26      158.36     15.28 o 
  -3   7   2     2005.24     1913.48     50.27 o 
  -2   7   2      276.12      303.47     15.33 o 
  -1   7   2     1801.82     1828.09     34.09 o 
   0   7   2      840.00      831.95     49.25 o 
   1   7   2     1769.76     1771.02     34.65 o 
   2   7   2      253.62      280.73     26.20 o 
   3   7   2     2062.97     2090.10     43.36 o 
   4   7   2      131.22      178.79     16.92 o 
   5   7   2      386.84      470.33     28.87 o 
   6   7   2      831.47      748.13     38.85 o 
   7   7   2      845.76      891.25     68.49 o 
   8   7   2        3.81       18.24     28.63 o 
   9   7   2       37.64       33.28     28.18 o 
  -8   8   2      135.03      118.40     32.39 o 
  -7   8   2       26.08      100.69     46.63 o 
  -6   8   2     1662.40     1555.02     57.99 o 
  -5   8   2      179.19      151.27     18.40 o 
  -4   8   2      269.16      335.06     28.57 o 
  -3   8   2      274.05      250.41     15.68 o 
  -2   8   2     1013.46      890.83     29.71 o 
  -1   8   2     1452.98     1470.95     33.68 o 
   0   8   2       11.89        6.08      8.03 o 
   1   8   2     1434.70     1366.15     33.52 o 
   2   8   2      936.96      861.90     24.42 o 
   3   8   2      268.90      282.40     27.63 o 
   4   8   2      291.38      341.18     22.30 o 
   5   8   2      189.59      188.30     22.74 o 
   6   8   2     1638.81     1559.38     56.94 o 
   7   8   2       21.44       89.24     38.99 o 
   8   8   2      125.30      185.56     32.13 o 
  -8   9   2        5.92       33.94     31.07 o 
  -7   9   2       99.14       86.85     22.97 o 
  -6   9   2      114.42      147.70     33.35 o 
  -5   9   2      397.90      424.66     27.84 o 
  -4   9   2       53.03      107.06     34.64 o 
  -3   9   2      385.41      339.41     29.08 o 
  -2   9   2      271.57      311.57     27.31 o 
  -1   9   2      739.37      717.77     25.47 o 
   0   9   2      104.21      200.99     38.94 o 
   1   9   2      730.67      696.04     25.63 o 
   2   9   2      283.69      358.40     19.21 o 
   3   9   2      391.35      392.72     41.81 o 
   4   9   2       57.53       28.35     16.04 o 
   5   9   2      424.58      520.82     32.11 o 
   6   9   2      109.13       93.94     21.91 o 
   7   9   2      113.44       96.39     25.10 o 
   8   9   2        7.22        4.06     28.06 o 
  -7  10   2       13.85        0.57     23.51 o 
  -6  10   2      188.35      158.19     34.50 o 
  -5  10   2      183.66      183.86     28.00 o 
  -4  10   2      458.77      408.25     32.04 o 
  -3  10   2      194.00      223.95     31.15 o 
  -2  10   2      375.89      383.49     32.16 o 
  -1  10   2      425.39      484.95     28.94 o 
   0  10   2      928.19      930.00     32.24 o 
   1  10   2      439.57      473.50     29.91 o 
   2  10   2      437.83      407.32     22.33 o 
   3  10   2      189.05      187.06     15.94 o 
   4  10   2      493.68      486.48     28.61 o 
   5  10   2      181.72      210.19     26.52 o 
   6  10   2      214.19      212.16     27.50 o 
   7  10   2       15.81        9.22     22.63 o 
  -6  11   2       31.11        5.08     23.65 o 
  -5  11   2      318.45      268.72     35.29 o 
  -4  11   2      132.51      173.22     34.16 o 
  -3  11   2      176.24      261.30     32.46 o 
  -2  11   2      121.92      141.44     26.18 o 
  -1  11   2     1053.95     1122.02     46.07 o 
   0  11   2      455.19      487.71     29.60 o 
   1  11   2     1063.32     1013.77     36.52 o 
   2  11   2      117.54      183.11     17.71 o 
   3  11   2      141.79      207.80     19.74 o 
   4  11   2      130.39      142.81     22.79 o 
   5  11   2      317.98      274.68     35.65 o 
   6  11   2       31.73       25.58     20.63 o 
  -5  12   2       66.09       81.01     24.94 o 
  -4  12   2      433.56      422.29     41.13 o 
  -3  12   2      559.20      498.23     39.82 o 
  -2  12   2       27.88        5.88     19.68 o 
  -1  12   2      370.11      334.82     32.71 o 
   0  12   2      183.18      166.91     22.99 o 
   1  12   2      368.04      327.31     40.40 o 
   2  12   2       23.03       30.02     15.71 o 
   3  12   2      550.80      543.95     36.91 o 
   4  12   2      421.25      421.14     44.25 o 
   5  12   2       64.52       56.78     26.61 o 
  -4  13   2       64.65       37.24     31.90 o 
  -3  13   2       60.85       57.17     30.61 o 
  -2  13   2       13.93       43.36     24.85 o 
  -1  13   2       47.18       79.96     25.46 o 
   0  13   2        2.61       13.86     20.11 o 
   1  13   2       51.37       30.89     23.72 o 
   2  13   2       14.32        1.65     25.40 o 
   3  13   2       55.25       52.18     30.13 o 
   4  13   2       62.10       70.90     29.13 o 
  -2  14   2       14.43       39.41     26.75 o 
  -1  14   2       64.08       70.61    104.64 o 
   0  14   2        0.07        0.00     35.52 o 
   1  14   2       65.05      138.29     48.09 o 
   2  14   2       14.76        8.58     25.78 o 
   1   0   3       19.45       96.54     13.86 o 
   2   0   3      126.35      153.37      7.71 o 
   3   0   3     1996.29     1801.47     34.75 o 
   4   0   3       32.44      103.39     12.97 o 
   5   0   3      683.32      699.18     30.71 o 
   6   0   3      449.17      345.75     23.54 o 
   7   0   3      169.95      161.40     20.88 o 
   8   0   3       94.19      113.79     26.73 o 
   9   0   3       17.51        0.00     24.26 o 
  10   0   3       61.67       54.97     33.84 o 
 -10   1   3       30.63       12.30     31.26 o 
  -9   1   3      247.96      240.70     35.96 o 
  -8   1   3       12.52       15.70     16.02 o 
  -7   1   3      513.30      530.32     32.44 o 
  -6   1   3      121.48      125.61     17.73 o 
  -5   1   3      274.06      360.00     19.40 o 
  -4   1   3      152.13      134.41      9.93 o 
  -3   1   3       52.45       59.62      7.13 o 
  -2   1   3     3316.77     2866.14     35.09 o 
  -1   1   3     1775.36     2028.11     29.68 o 
   0   1   3       13.30       68.77      5.35 o 
   1   1   3     1808.18     2049.25     23.52 o 
   2   1   3     3356.89     2982.53     33.34 o 
   3   1   3       58.60       82.51     12.06 o 
   4   1   3      154.56      111.21     14.68 o 
   5   1   3      255.56      307.63     22.93 o 
   6   1   3      131.71      104.14     17.67 o 
   7   1   3      537.35      528.37     31.52 o 
   8   1   3       16.45       33.11     20.40 o 
   9   1   3      226.62      272.86     37.49 o 
  10   1   3       27.87      148.02     31.76 o 
 -10   2   3       63.25       30.62     28.09 o 
  -9   2   3      308.04      274.59     36.57 o 
  -8   2   3      251.43      261.02     27.79 o 
  -7   2   3      582.46      509.19     31.23 o 
  -6   2   3        0.42        9.13     14.25 o 
  -5   2   3     1705.46     1502.22     38.66 o 
  -4   2   3      366.30      308.25     12.86 o 
  -3   2   3     1590.53     1490.24     23.39 o 
  -2   2   3    10506.30    10574.08    106.62 o 
  -1   2   3      658.44      644.09     23.98 o 
   0   2   3      883.73      969.06     14.10 o 
   1   2   3      576.10      622.52     18.79 o 
   2   2   3    10435.72    10490.74    100.86 o 
   3   2   3     1485.33     1467.14     35.83 o 
   4   2   3      401.14      383.04     23.96 o 
   5   2   3     1614.41     1481.39     46.71 o 
   6   2   3        1.96       28.22     21.16 o 
   7   2   3      586.61      559.45     31.14 o 
   8   2   3      230.41      230.04     32.92 o 
   9   2   3      290.42      238.18     37.79 o 
  10   2   3       56.28       52.63     38.39 o 
 -10   3   3        5.50       12.44     24.54 o 
  -9   3   3       89.55       63.44     26.33 o 
  -8   3   3       53.50       74.32     19.63 o 
  -7   3   3      970.22      916.78     55.98 o 
  -6   3   3     1011.50      974.99     36.54 o 
  -5   3   3      900.24      915.64     30.05 o 
  -4   3   3      879.21      916.10     23.82 o 
  -3   3   3      213.18      200.66     11.20 o 
  -2   3   3     2677.83     2880.66     35.95 o 
  -1   3   3     1425.78     1322.60     21.57 o 
   0   3   3    13633.90    12894.08     70.93 o 
   1   3   3     1382.00     1251.39     18.62 o 
   2   3   3     2591.67     2827.37     42.73 o 
   3   3   3      214.60      165.71     10.81 o 
   4   3   3      813.79      772.16     18.50 o 
   5   3   3      878.00      832.86     38.48 o 
   6   3   3      907.71      857.28     42.47 o 
   7   3   3     1009.80      826.73     63.52 o 
   8   3   3       33.13       45.26     25.16 o 
   9   3   3       87.56       58.65     26.51 o 
  10   3   3        4.79       28.29     27.10 o 
  -9   4   3       62.98       43.13     24.76 o 
  -8   4   3      134.22      111.09     24.37 o 
  -7   4   3     1212.40     1226.73     46.21 o 
  -6   4   3      245.90      237.63     21.96 o 
  -5   4   3      175.19      182.87     15.83 o 
  -4   4   3     1057.79      993.84     25.49 o 
  -3   4   3      691.21      796.60     17.88 o 
  -2   4   3      666.51      633.81     16.07 o 
  -1   4   3      530.96      493.90     35.40 o 
   0   4   3     5200.42     5101.46     71.65 o 
   1   4   3      402.63      405.42     14.95 o 
   2   4   3      657.20      607.64     17.05 o 
   3   4   3      665.72      729.88     21.41 o 
   4   4   3     1030.53      959.09     23.22 o 
   5   4   3      120.26      130.53     16.91 o 
   6   4   3      258.95      267.60     20.91 o 
   7   4   3     1211.08     1170.61     50.96 o 
   8   4   3      142.91      147.22     28.86 o 
   9   4   3       63.01       63.06     26.55 o 
  -9   5   3      226.95      323.33     44.96 o 
  -8   5   3       69.92       91.74     22.93 o 
  -7   5   3      135.15      186.12     28.06 o 
  -6   5   3      295.25      324.80     24.48 o 
  -5   5   3        1.65       44.79     18.41 o 
  -4   5   3      929.74      867.98     25.11 o 
  -3   5   3      522.43      593.60     15.37 o 
  -2   5   3     2360.08     2391.09     38.83 o 
  -1   5   3      455.62      495.47     17.71 o 
   0   5   3       62.76       85.78     10.47 o 
   1   5   3      472.40      465.92     12.34 o 
   2   5   3     2471.74     2513.48     43.59 o 
   3   5   3      554.72      664.48     20.40 o 
   4   5   3     1143.63     1085.33     27.71 o 
   5   5   3        0.15        5.76     12.72 o 
   6   5   3      369.01      390.76     25.08 o 
   7   5   3      147.36      150.63     32.58 o 
   8   5   3      114.57       97.44     26.88 o 
   9   5   3      231.70      289.60     45.31 o 
  -9   6   3       92.62      162.26     43.87 o 
  -8   6   3       41.66       21.63     21.21 o 
  -7   6   3        5.07        0.00     12.36 o 
  -6   6   3       15.38        0.00     12.12 o 
  -5   6   3      146.64      190.52     19.33 o 
  -4   6   3      369.15      367.55     16.45 o 
  -3   6   3      210.15      220.59     16.79 o 
  -2   6   3      401.68      572.72     71.26 o 
  -1   6   3      292.29      312.89     23.19 o 
   0   6   3      708.24      684.98     16.75 o 
   1   6   3      392.52      437.84     13.45 o 
   2   6   3      409.95      552.18     34.18 o 
   3   6   3      347.90      378.73     22.85 o 
   4   6   3      380.06      373.19     20.40 o 
   5   6   3      240.77      264.14     22.26 o 
   6   6   3       17.51       23.11     13.28 o 
   7   6   3        9.86       16.54     12.66 o 
   8   6   3       32.27       24.42     32.05 o 
   9   6   3      129.77      192.95     36.52 o 
  -8   7   3       72.02       79.39     26.73 o 
  -7   7   3      185.25      162.27     24.54 o 
  -6   7   3      462.87      478.14     31.89 o 
  -5   7   3      169.26      187.78     25.99 o 
  -4   7   3     1012.42      994.54     41.82 o 
  -3   7   3      199.76      202.79     16.48 o 
  -2   7   3      347.27      403.81     48.39 o 
  -1   7   3      879.04      850.34     24.71 o 
   0   7   3     1512.86     1629.57     33.33 o 
   1   7   3      893.96      893.68     21.58 o 
   2   7   3      211.66      265.15     24.73 o 
   3   7   3      190.47      218.84     27.43 o 
   4   7   3      960.52      945.47     32.35 o 
   5   7   3      187.11      154.31     16.98 o 
   6   7   3      496.17      520.09     45.50 o 
   7   7   3      171.31      158.47     23.08 o 
   8   7   3       36.61       46.36     30.62 o 
  -8   8   3       44.65       13.55     26.85 o 
  -7   8   3      190.05      188.18     32.48 o 
  -6   8   3       73.00      108.76     20.22 o 
  -5   8   3     1061.13     1067.21     43.28 o 
  -4   8   3      162.71      251.41     20.44 o 
  -3   8   3      689.58      590.17     25.75 o 
  -2   8   3      208.62      210.86     27.73 o 
  -1   8   3      804.13      781.56     32.32 o 
   0   8   3      631.60      641.16     22.85 o 
   1   8   3      967.21      910.52     26.31 o 
   2   8   3      224.39      239.20     17.82 o 
   3   8   3      509.19      472.78     28.53 o 
   4   8   3      157.02      208.25     20.22 o 
   5   8   3      966.93      995.82     37.78 o 
   6   8   3       79.12       73.13     20.52 o 
   7   8   3      113.62      101.57     25.56 o 
   8   8   3       39.22       56.81     29.54 o 
  -7   9   3       23.19        0.00     20.90 o 
  -6   9   3       22.83       54.07     25.27 o 
  -5   9   3      190.44      215.60     26.51 o 
  -4   9   3      657.74      609.28     29.54 o 
  -3   9   3      935.13      915.80     47.37 o 
  -2   9   3       16.57       26.60     19.34 o 
  -1   9   3      523.74      498.34     28.96 o 
   0   9   3     1562.59     1583.12     40.71 o 
   1   9   3      524.31      496.46     20.88 o 
   2   9   3        6.24        8.64      9.79 o 
   3   9   3      886.19      872.65     37.35 o 
   4   9   3      527.34      530.69     28.97 o 
   5   9   3      204.56      226.37     22.48 o 
   6   9   3       44.03       57.14     19.01 o 
   7   9   3       18.95        4.86     19.63 o 
  -7  10   3       22.25       30.35     27.96 o 
  -6  10   3       81.60       75.72     30.84 o 
  -5  10   3      906.16      803.77     56.47 o 
  -4  10   3       57.28       56.18     24.55 o 
  -3  10   3      430.97      464.98     52.80 o 
  -2  10   3      555.09      623.93     35.03 o 
  -1  10   3      601.96      570.98     35.08 o 
   0  10   3        6.43        4.65     15.48 o 
   1  10   3      701.97      652.04     35.34 o 
   2  10   3      572.83      549.10     30.02 o 
   3  10   3      371.96      414.95     28.80 o 
   4  10   3       51.08       94.85     22.30 o 
   5  10   3     1026.26      919.28     38.61 o 
   6  10   3       90.28       93.15     23.68 o 
   7  10   3       41.07       55.92     28.18 o 
  -6  11   3      178.48      275.91     45.40 o 
  -5  11   3       27.07       22.69     25.52 o 
  -4  11   3      434.49      430.24     43.12 o 
  -3  11   3       32.05       43.87     18.98 o 
  -2  11   3      536.68      507.59     39.27 o 
  -1  11   3      175.88      194.43     23.72 o 
   0  11   3      859.57      736.85     53.20 o 
   1  11   3      186.41      199.02     27.04 o 
   2  11   3      697.25      650.91     34.31 o 
   3  11   3       26.94        0.71     18.62 o 
   4  11   3      467.89      475.41     32.93 o 
   5  11   3       32.28       33.83     19.43 o 
   6  11   3      236.88      252.15     39.33 o 
  -5  12   3       83.75       98.15     32.90 o 
  -4  12   3       28.52       29.18     19.21 o 
  -3  12   3      417.00      382.39     45.63 o 
  -2  12   3      134.05      206.71     49.72 o 
  -1  12   3      338.01      378.47     39.41 o 
   0  12   3      174.35      192.73     32.23 o 
   1  12   3      319.06      295.22     30.72 o 
   2  12   3      134.41      141.37     25.95 o 
   3  12   3      402.20      421.70     38.73 o 
   4  12   3       27.04        8.89     18.92 o 
   5  12   3      112.98      141.31     30.18 o 
  -4  13   3      268.90      243.80     44.65 o 
  -3  13   3        8.14        0.00     25.98 o 
  -2  13   3      375.28      358.69     41.50 o 
  -1  13   3       73.97       46.20     29.71 o 
   0  13   3      169.25      231.04     33.72 o 
   1  13   3       67.85       68.07     23.83 o 
   2  13   3      336.10      324.01     36.96 o 
   3  13   3        9.89        0.00     22.77 o 
   4  13   3      252.59      218.23     43.76 o 
  -1  14   3      372.57      406.88     50.01 o 
   0  14   3       68.69       45.66     31.89 o 
   1  14   3      333.14      303.99     52.35 o 
   0   0   4    22308.78    23488.55    287.10 o 
   1   0   4     6691.00     6699.72     66.41 o 
   2   0   4       52.68       99.65      8.02 o 
   3   0   4       21.50       59.69     11.04 o 
   4   0   4     3993.58     3575.87    112.44 o 
   5   0   4     1434.15     1579.79     44.46 o 
   6   0   4     1038.87     1017.01     40.86 o 
   7   0   4      645.02      795.00     39.28 o 
   8   0   4     1297.75     1225.90     51.52 o 
   9   0   4      120.59      171.10     34.04 o 
  10   0   4      460.14      519.30     54.86 o 
 -10   1   4       50.17       66.33     31.36 o 
  -9   1   4     1369.93     1358.10     76.08 o 
  -8   1   4        5.04       50.96     31.75 o 
  -7   1   4      615.58      583.47     33.29 o 
  -6   1   4      187.84      234.00     23.95 o 
  -5   1   4     8562.13     8482.12    149.54 o 
  -4   1   4     2632.80     2502.06     41.70 o 
  -3   1   4     5418.69     5492.44     70.15 o 
  -2   1   4      118.39      137.24     12.23 o 
  -1   1   4     6265.89     6303.94    109.04 o 
   0   1   4    18169.77    19834.92    169.66 o 
   1   1   4     6262.24     6163.13     62.88 o 
   2   1   4      155.51      162.76     10.44 o 
   3   1   4     5271.86     5328.49     65.08 o 
   4   1   4     2644.13     2627.57     98.78 o 
   5   1   4     8340.62     8099.53    169.40 o 
   6   1   4      197.24      254.76     25.45 o 
   7   1   4      490.56      483.24     32.18 o 
   8   1   4        6.15       36.45     17.68 o 
   9   1   4     1322.93     1400.25     73.55 o 
  10   1   4       48.86       79.34     31.57 o 
  -9   2   4      257.84      249.21     34.57 o 
  -8   2   4     1015.53     1055.80     49.72 o 
  -7   2   4      184.36      213.25     28.54 o 
  -6   2   4      864.06      862.49     33.96 o 
  -5   2   4     2166.55     1944.07     40.58 o 
  -4   2   4     6695.83     6562.66     84.98 o 
  -3   2   4      220.49      238.55     13.07 o 
  -2   2   4     6670.92     6527.96     72.30 o 
  -1   2   4      271.78      235.40      9.62 o 
   0   2   4    25121.41    25317.84    212.79 o 
   1   2   4      282.39      259.05      8.22 o 
   2   2   4     6453.50     6316.67     74.16 o 
   3   2   4      261.30      236.13     11.96 o 
   4   2   4     6399.98     6315.68    124.46 o 
   5   2   4     2168.47     2024.69     66.10 o 
   6   2   4      893.04      905.41     42.22 o 
   7   2   4      202.19      246.45     27.87 o 
   8   2   4      959.24      995.91     59.25 o 
   9   2   4      248.02      136.60     34.08 o 
  -9   3   4      271.71      286.76     36.16 o 
  -8   3   4      202.00      206.66     27.72 o 
  -7   3   4     1569.47     1578.22     53.16 o 
  -6   3   4        9.72       15.86      9.78 o 
  -5   3   4     2490.20     2358.44     48.27 o 
  -4   3   4      353.72      362.49     17.42 o 
  -3   3   4     3503.76     3406.59     45.56 o 
  -2   3   4       37.86       48.34      6.32 o 
  -1   3   4     4605.95     4425.65     61.01 o 
   0   3   4      304.60      373.28      9.63 o 
   1   3   4     4942.05     4753.02     66.15 o 
   2   3   4       29.37       30.02      8.48 o 
   3   3   4     3694.65     3649.54     58.59 o 
   4   3   4      322.15      319.04     32.29 o 
   5   3   4     2373.19     2309.90     68.37 o 
   6   3   4        6.68        0.00     15.25 o 
   7   3   4     1699.23     1618.30     62.63 o 
   8   3   4      191.90      255.21     34.57 o 
   9   3   4      292.13      272.77     40.19 o 
  -9   4   4      149.22      172.05     38.19 o 
  -8   4   4      478.81      503.18     38.35 o 
  -7   4   4      199.06      230.25     22.52 o 
  -6   4   4     1673.21     1429.45     40.15 o 
  -5   4   4      369.81      380.00     18.25 o 
  -4   4   4     3318.24     3269.68     53.32 o 
  -3   4   4      373.78      371.32     11.76 o 
  -2   4   4     8687.87     8450.03     89.77 o 
  -1   4   4      120.16      126.68     10.32 o 
   0   4   4     3323.33     3248.56     43.04 o 
   1   4   4       98.32      116.98     13.35 o 
   2   4   4     8501.64     8353.91    154.71 o 
   3   4   4      369.04      380.43     17.76 o 
   4   4   4     3662.12     3636.02     73.95 o 
   5   4   4      350.85      356.97     28.21 o 
   6   4   4     1947.32     1738.29     61.11 o 
   7   4   4      193.90      235.14     58.16 o 
   8   4   4      538.79      560.35     51.78 o 
   9   4   4      135.74      127.28     46.47 o 
  -9   5   4      180.06      312.62     46.66 o 
  -8   5   4       36.45       70.98     25.10 o 
  -7   5   4     2592.06     2396.93     72.42 o 
  -6   5   4      213.52      209.34     17.41 o 
  -5   5   4      519.51      506.90     25.51 o 
  -4   5   4      153.45      145.93     11.08 o 
  -3   5   4     4697.73     4527.06     74.81 o 
  -2   5   4     3932.01     3589.52     45.36 o 
  -1   5   4     1559.36     1502.69     29.39 o 
   0   5   4      605.74      699.63     25.28 o 
   1   5   4     1602.32     1563.76     36.02 o 
   2   5   4     3899.64     3632.77     67.16 o 
   3   5   4     5151.83     4980.66     87.16 o 
   4   5   4      154.13      147.98     15.34 o 
   5   5   4      519.08      540.32     43.84 o 
   6   5   4      189.48      184.78     25.94 o 
   7   5   4     2674.19     2499.64     85.24 o 
   8   5   4       44.96       56.35     30.23 o 
   9   5   4      187.08      213.43     47.41 o 
  -9   6   4      248.24      217.44     56.34 o 
  -8   6   4      303.99      333.15     34.63 o 
  -7   6   4      113.92      136.63     48.62 o 
  -6   6   4     1357.12     1182.82     48.08 o 
  -5   6   4      254.75      260.49     25.36 o 
  -4   6   4      236.44      253.32     17.97 o 
  -3   6   4     1476.74     1376.07     32.78 o 
  -2   6   4     4874.41     4804.25     88.29 o 
  -1   6   4      657.98      588.92     19.51 o 
   0   6   4      246.29      305.85     31.55 o 
   1   6   4      644.30      543.83     22.29 o 
   2   6   4     4863.26     4746.08     89.42 o 
   3   6   4     1505.01     1467.91     43.10 o 
   4   6   4      251.15      279.79     19.89 o 
   5   6   4      249.60      222.23     22.67 o 
   6   6   4     1201.05     1089.82     56.54 o 
   7   6   4      111.84      159.58     42.17 o 
   8   6   4      365.23      389.06     46.55 o 
   9   6   4      246.66      163.55     38.27 o 
  -8   7   4       80.72       59.24     32.87 o 
  -7   7   4      810.13      788.10     56.18 o 
  -6   7   4       53.44       60.09     17.43 o 
  -5   7   4      612.19      609.69     31.86 o 
  -4   7   4     1088.40     1008.93     34.70 o 
  -3   7   4     1910.00     1824.44     41.55 o 
  -2   7   4      120.71      135.87     17.86 o 
  -1   7   4     2976.86     2748.63     49.46 o 
   0   7   4      820.29      848.46     20.74 o 
   1   7   4     2590.14     2331.30     66.66 o 
   2   7   4      114.38      139.62     10.86 o 
   3   7   4     1819.76     1762.80     49.65 o 
   4   7   4     1107.30     1082.39     35.04 o 
   5   7   4      541.13      519.41     31.41 o 
   6   7   4       47.37       38.34     20.97 o 
   7   7   4      794.78      745.00     56.31 o 
   8   7   4       89.99      135.41     52.50 o 
  -8   8   4      171.17      204.92     38.78 o 
  -7   8   4      106.95      143.37     32.86 o 
  -6   8   4      471.48      539.22     46.21 o 
  -5   8   4       31.62       77.80     27.30 o 
  -4   8   4      300.64      299.93     35.76 o 
  -3   8   4      249.62      234.13     26.18 o 
  -2   8   4     2238.99     2162.96     62.66 o 
  -1   8   4      863.63      888.85     28.23 o 
   0   8   4     1051.70      946.61     30.34 o 
   1   8   4      868.59      868.21     41.17 o 
   2   8   4     2245.17     2109.01     57.27 o 
   3   8   4      274.82      255.26     22.09 o 
   4   8   4      324.94      338.45     24.12 o 
   5   8   4       23.41       61.19     22.73 o 
   6   8   4      419.13      445.56     40.00 o 
   7   8   4       99.28      115.57     28.32 o 
   8   8   4      214.03      186.52     55.60 o 
  -7   9   4      112.74       68.97     33.21 o 
  -6   9   4       31.99       55.79     22.68 o 
  -5   9   4      773.24      746.74     50.11 o 
  -4   9   4      294.46      319.47     49.72 o 
  -3   9   4      753.10      757.11     43.27 o 
  -2   9   4      382.59      401.82     25.09 o 
  -1   9   4      714.75      631.35     26.39 o 
   0   9   4      115.93       90.35     17.52 o 
   1   9   4      770.39      704.08     45.24 o 
   2   9   4      355.49      348.27     32.07 o 
   3   9   4      860.39      855.91     36.63 o 
   4   9   4      293.66      287.39     23.72 o 
   5   9   4      832.99      787.07     35.88 o 
   6   9   4       33.81        0.00     22.09 o 
   7   9   4      126.09       98.95     38.57 o 
  -7  10   4      150.77      262.28     43.75 o 
  -6  10   4      263.80      342.18     39.65 o 
  -5  10   4        8.48       24.88     21.00 o 
  -4  10   4      106.79      146.12     29.28 o 
  -3  10   4      121.60      132.71     28.12 o 
  -2  10   4       57.61      127.96     24.45 o 
  -1  10   4      171.84      172.89     17.69 o 
   0  10   4      455.52      521.10     40.30 o 
   1  10   4      176.90      182.07     24.98 o 
   2  10   4       68.75      111.89     22.52 o 
   3  10   4      131.16      169.12     22.12 o 
   4  10   4      129.09      169.32     27.83 o 
   5  10   4        6.37        9.99     15.48 o 
   6  10   4      310.86      346.90     37.63 o 
   7  10   4      153.11      146.40     41.35 o 
  -6  11   4       67.95       23.43     45.57 o 
  -5  11   4      176.66      204.49     35.40 o 
  -4  11   4      126.73      128.17     29.33 o 
  -3  11   4      140.77      182.91     23.77 o 
  -2  11   4       28.78       33.18     17.35 o 
  -1  11   4      218.17      216.04     30.96 o 
   0  11   4      133.68      194.28     28.22 o 
   1  11   4      259.75      254.06     28.90 o 
   2  11   4       27.31       15.07     21.01 o 
   3  11   4      116.65      199.79     48.09 o 
   4  11   4      119.37      175.37     26.35 o 
   5  11   4      184.41      182.87     32.11 o 
   6  11   4       73.05       78.77     52.91 o 
  -5  12   4      117.08      145.16     45.52 o 
  -4  12   4      378.07      439.76     73.64 o 
  -3  12   4      180.09      174.88     35.56 o 
  -2  12   4        8.18       28.48     22.85 o 
  -1  12   4      160.57      162.11     28.69 o 
   0  12   4      215.43      198.99     30.02 o 
   1  12   4      168.46      182.76     31.38 o 
   2  12   4        7.38       70.65     23.81 o 
   3  12   4      185.23      233.74     34.95 o 
   4  12   4      352.38      382.29     44.15 o 
   5  12   4      119.46       84.82     37.57 o 
  -3  13   4      149.93      122.18     30.56 o 
  -2  13   4      265.75      267.86     39.35 o 
  -1  13   4       82.07       92.37     27.64 o 
   0  13   4      197.05      176.55     29.96 o 
   1  13   4       91.43       75.88     28.10 o 
   2  13   4      271.43      253.44     37.46 o 
   3  13   4      139.86       81.36     38.00 o 
   1   0   5      638.14      682.53     32.61 o 
   2   0   5      127.64      132.35      9.00 o 
   3   0   5     1266.20     1254.16     26.21 o 
   4   0   5      383.44      397.95     15.44 o 
   5   0   5        0.05       17.05     13.86 o 
   6   0   5        0.15        9.29     13.39 o 
   7   0   5       88.90      108.16     20.80 o 
   8   0   5       22.28       41.48     20.53 o 
   9   0   5      221.46      232.86     35.74 o 
  -9   1   5      151.10      162.76     33.31 o 
  -8   1   5      132.16      192.21     26.51 o 
  -7   1   5      130.47      157.89     32.79 o 
  -6   1   5      299.67      325.54     38.72 o 
  -5   1   5      409.61      386.76     24.46 o 
  -4   1   5       22.40       55.03     11.42 o 
  -3   1   5     2252.27     2343.77     40.08 o 
  -2   1   5       20.76       63.63     13.02 o 
  -1   1   5      970.22     1034.63     17.29 o 
   0   1   5     3830.21     3930.80     44.83 o 
   1   1   5      965.65     1065.57     19.18 o 
   2   1   5       14.75       65.44      9.24 o 
   3   1   5     2269.20     2312.11     38.06 o 
   4   1   5       16.62       32.27      7.79 o 
   5   1   5      381.74      380.76     33.58 o 
   6   1   5      314.54      392.68     45.94 o 
   7   1   5      146.52      124.79     24.89 o 
   8   1   5      138.09      157.46     25.83 o 
   9   1   5      136.93      137.54     34.67 o 
  -9   2   5       92.60       70.24     33.58 o 
  -8   2   5       57.18       53.22     21.14 o 
  -7   2   5      698.09      755.25     37.25 o 
  -6   2   5      370.19      331.30     24.52 o 
  -5   2   5      445.13      390.57     17.12 o 
  -4   2   5     1372.25     1387.44     31.73 o 
  -3   2   5     1171.90     1220.24     26.85 o 
  -2   2   5     3386.16     3350.04     45.58 o 
  -1   2   5     1038.19     1005.89     26.19 o 
   0   2   5     2438.16     2444.03     30.90 o 
   1   2   5      955.45      920.69     18.01 o 
   2   2   5     3497.57     3432.20     46.34 o 
   3   2   5     1153.82     1244.66     25.41 o 
   4   2   5     1335.34     1335.43     29.30 o 
   5   2   5      394.81      322.58     27.66 o 
   6   2   5      388.01      419.10     47.48 o 
   7   2   5      702.83      726.74     44.34 o 
   8   2   5       54.80       62.51     20.89 o 
   9   2   5       80.57       72.42     40.51 o 
  -9   3   5      291.65      265.99     38.39 o 
  -8   3   5      134.35      151.66     24.69 o 
  -7   3   5      690.40      697.87     34.90 o 
  -6   3   5     1759.60     1534.51     47.90 o 
  -5   3   5     1013.90      932.03     27.44 o 
  -4   3   5      569.08      563.06     17.99 o 
  -3   3   5     1688.78     1687.54     33.09 o 
  -2   3   5     5735.87     5463.08     64.70 o 
  -1   3   5      144.99      138.56      9.17 o 
   0   3   5     1282.94     1274.06     24.20 o 
   1   3   5      153.66      152.86     10.92 o 
   2   3   5     5625.22     5322.78     64.22 o 
   3   3   5     1729.52     1692.22     37.99 o 
   4   3   5      464.17      455.59     19.24 o 
   5   3   5      994.89      966.91     52.34 o 
   6   3   5     1675.31     1493.79     62.49 o 
   7   3   5      711.35      710.96     43.90 o 
   8   3   5      134.61      112.76     29.11 o 
   9   3   5      275.35      278.03     41.31 o 
  -9   4   5       18.11        4.27     27.15 o 
  -8   4   5      104.43       99.08     23.36 o 
  -7   4   5      451.73      466.13     29.50 o 
  -6   4   5      620.51      546.85     24.79 o 
  -5   4   5      408.59      458.11     20.83 o 
  -4   4   5      695.13      642.71     19.79 o 
  -3   4   5     6617.46     6396.00     73.15 o 
  -2   4   5     1516.88     1571.35     39.80 o 
  -1   4   5     4403.28     4527.85     61.55 o 
   0   4   5     3135.25     2855.89    105.73 o 
   1   4   5     4359.12     4457.67     76.33 o 
   2   4   5     1521.13     1591.78     39.83 o 
   3   4   5     6822.21     6227.05    214.16 o 
   4   4   5      679.14      588.80     25.44 o 
   5   4   5      426.29      489.14     34.29 o 
   6   4   5      640.75      602.72     38.88 o 
   7   4   5      444.69      438.84     37.61 o 
   8   4   5      120.94      164.09     26.79 o 
   9   4   5       21.61       10.40     22.66 o 
  -9   5   5       36.72      227.52     80.35 o 
  -8   5   5      230.31      290.67     32.96 o 
  -7   5   5      213.78      208.63     27.85 o 
  -6   5   5     1407.53     1422.93     58.09 o 
  -5   5   5       45.04       69.75     11.94 o 
  -4   5   5     1362.73     1363.86     40.06 o 
  -3   5   5      123.49      204.56     30.36 o 
  -2   5   5     4557.39     4477.92    121.07 o 
  -1   5   5      962.02      864.38     43.56 o 
   0   5   5     4158.97     4203.53     60.15 o 
   1   5   5      914.78      866.13     37.91 o 
   2   5   5     4493.43     4359.52     82.66 o 
   3   5   5      116.32      175.42     17.22 o 
   4   5   5     1458.13     1474.32     40.45 o 
   5   5   5       49.38       76.61     19.94 o 
   6   5   5     1399.08     1486.38     65.11 o 
   7   5   5      218.64      222.80     29.84 o 
   8   5   5      269.45      293.50     42.73 o 
   9   5   5       27.89       59.17     31.96 o 
  -8   6   5      164.44      158.78     42.69 o 
  -7   6   5      804.67      772.64     42.11 o 
  -6   6   5      173.72      236.86     30.48 o 
  -5   6   5     2023.71     1933.01     51.45 o 
  -4   6   5      221.25      282.46     16.99 o 
  -3   6   5     1550.97     1548.33     45.94 o 
  -2   6   5      148.34      175.63     15.42 o 
  -1   6   5     1704.64     1683.44     42.03 o 
   0   6   5      101.73      112.43     14.53 o 
   1   6   5     1729.61     1779.54     59.69 o 
   2   6   5      144.04      145.57     17.51 o 
   3   6   5     1624.22     1555.68     44.86 o 
   4   6   5      201.56      214.02     20.09 o 
   5   6   5     2113.63     2002.36     84.61 o 
   6   6   5      163.26      192.25     29.58 o 
   7   6   5      801.40      815.81     49.50 o 
   8   6   5      166.48      233.07     41.54 o 
  -8   7   5      515.64      500.95     54.39 o 
  -7   7   5      174.17      196.32     35.36 o 
  -6   7   5      731.46      670.39     42.16 o 
  -5   7   5      194.20      188.43     25.09 o 
  -4   7   5     1857.55     1784.04     59.58 o 
  -3   7   5        0.57       48.52     21.34 o 
  -2   7   5     1581.47     1671.90     45.48 o 
  -1   7   5      888.08      870.08     24.68 o 
   0   7   5     2470.53     2315.19     68.08 o 
   1   7   5      911.43      882.89     38.59 o 
   2   7   5     1582.64     1692.42     50.15 o 
   3   7   5        0.97       27.62     15.39 o 
   4   7   5     1790.49     1594.71     66.94 o 
   5   7   5      213.07      173.61     20.18 o 
   6   7   5      726.66      761.20     48.70 o 
   7   7   5      159.83      190.68     34.71 o 
   8   7   5      514.48      382.22     51.45 o 
  -8   8   5       10.28        0.00     27.57 o 
  -7   8   5      535.56      492.17     49.06 o 
  -6   8   5      381.29      428.07     37.74 o 
  -5   8   5     1579.72     1525.19     62.71 o 
  -4   8   5      343.30      406.22     31.02 o 
  -3   8   5     1720.92     1662.05     52.53 o 
  -2   8   5      277.04      283.51     30.41 o 
  -1   8   5     2977.52     2784.96     54.17 o 
   0   8   5      493.53      507.52     34.59 o 
   1   8   5     3090.06     2931.73     85.27 o 
   2   8   5      280.74      391.51     61.11 o 
   3   8   5     1496.57     1461.43     52.72 o 
   4   8   5      369.32      404.63     29.21 o 
   5   8   5     1625.39     1567.34     74.86 o 
   6   8   5      413.80      434.33     47.85 o 
   7   8   5      479.92      474.76     54.21 o 
   8   8   5       13.11       58.66     29.62 o 
  -7   9   5      104.78       80.77     31.19 o 
  -6   9   5      636.34      625.74     48.03 o 
  -5   9   5      192.76      279.26     31.82 o 
  -4   9   5     2768.87     2679.13     85.06 o 
  -3   9   5      337.92      353.13     27.02 o 
  -2   9   5     1834.29     1703.45     46.89 o 
  -1   9   5      529.04      495.75     38.48 o 
   0   9   5     3500.50     3511.31    107.49 o 
   1   9   5      569.96      583.80     36.68 o 
   2   9   5     1905.44     1787.26     66.08 o 
   3   9   5      339.59      307.42     38.81 o 
   4   9   5     2666.18     2662.94     82.77 o 
   5   9   5      215.18      256.73     27.40 o 
   6   9   5      694.08      744.60     63.20 o 
   7   9   5       98.30      135.59     37.31 o 
  -6  10   5       56.72       67.54     24.91 o 
  -5  10   5      838.84      824.34     60.13 o 
  -4  10   5      118.96      153.04     25.14 o 
  -3  10   5     1456.42     1412.30     54.66 o 
  -2  10   5      429.28      423.98     31.86 o 
  -1  10   5     3259.46     3113.32    105.55 o 
   0  10   5        0.80        0.00     19.21 o 
   1  10   5     3446.57     3335.26    106.55 o 
   2  10   5      417.11      426.62     36.02 o 
   3  10   5     1404.24     1346.17     62.63 o 
   4  10   5      107.29      121.00     22.84 o 
   5  10   5      925.41      907.61     54.10 o 
   6  10   5       63.72       85.03     27.64 o 
  -5  11   5        1.39        0.00     22.06 o 
  -4  11   5      814.92      738.50     53.05 o 
  -3  11   5      105.33      142.23     27.83 o 
  -2  11   5      706.09      725.21     50.57 o 
  -1  11   5       49.10       26.87     22.06 o 
   0  11   5      840.39      812.84     48.75 o 
   1  11   5       55.68       53.27     22.68 o 
   2  11   5      714.63      795.90     48.88 o 
   3  11   5       87.84       77.74     26.64 o 
   4  11   5      818.62      726.21     43.29 o 
   5  11   5        1.43       22.66     20.48 o 
  -4  12   5        1.73       21.38     21.14 o 
  -3  12   5      377.48      454.23     49.25 o 
  -2  12   5        1.96        0.00     19.31 o 
  -1  12   5      337.82      364.00     40.65 o 
   0  12   5        0.38        0.00     19.37 o 
   1  12   5      384.03      449.28     62.06 o 
   2  12   5        2.27        4.90     19.57 o 
   3  12   5      410.08      372.56     43.60 o 
   4  12   5        0.62        0.00     23.23 o 
  -3  13   5       84.01      124.88     34.56 o 
  -2  13   5      431.46      398.66     43.44 o 
  -1  13   5        1.44        0.00     24.49 o 
   0  13   5      354.53      299.16     37.60 o 
   1  13   5        3.67        9.31     22.58 o 
   2  13   5      394.27      420.10     53.84 o 
   3  13   5       95.70      108.59     31.45 o 
   0   0   6    13026.93    13779.17    284.14 o 
   1   0   6       17.95       23.34      7.03 o 
   2   0   6     4417.43     4358.82     76.72 o 
   3   0   6     3858.42     3710.95     99.45 o 
   4   0   6     7404.17     7600.72    114.04 o 
   5   0   6        4.12       75.43     20.96 o 
   6   0   6     2999.14     2711.90     77.05 o 
   7   0   6     3031.66     2679.59     92.34 o 
   8   0   6     2550.44     2338.62     93.67 o 
   9   0   6       34.01       61.17     29.10 o 
  -9   1   6     1077.36      997.70     66.82 o 
  -8   1   6       89.90      194.07     36.85 o 
  -7   1   6     1558.34     1529.65     53.38 o 
  -6   1   6     1120.45     1173.75     47.33 o 
  -5   1   6     4874.41     4617.41     81.54 o 
  -4   1   6      587.33      648.05     35.97 o 
  -3   1   6     5967.36     5995.10     86.45 o 
  -2   1   6    10178.35    10329.29    127.42 o 
  -1   1   6    10211.21    10729.96    121.28 o 
   0   1   6       21.61       72.67     10.92 o 
   1   1   6    10123.56    10721.10    142.94 o 
   2   1   6    10226.02    10039.79    127.03 o 
   3   1   6     5752.22     5639.38     82.35 o 
   4   1   6      669.23      681.97     21.61 o 
   5   1   6     4858.87     4776.30    103.29 o 
   6   1   6     1192.45     1172.76     56.08 o 
   7   1   6     1687.13     1602.70     69.53 o 
   8   1   6      102.48      136.63     26.33 o 
   9   1   6     1047.67      948.63     66.17 o 
  -9   2   6       23.92       45.11     24.39 o 
  -8   2   6      827.12      808.23     47.30 o 
  -7   2   6     1122.29     1158.55     46.19 o 
  -6   2   6     2471.46     2504.08     64.13 o 
  -5   2   6      317.62      324.27     19.82 o 
  -4   2   6     8047.18     7662.93    116.43 o 
  -3   2   6     1717.78     1646.29     35.37 o 
  -2   2   6     7650.19     7589.83     97.13 o 
  -1   2   6     1058.07     1095.94     34.57 o 
   0   2   6    11356.17    11048.47    145.14 o 
   1   2   6     1133.78     1194.24     54.61 o 
   2   2   6     7887.61     7687.72     99.03 o 
   3   2   6     1808.10     1765.37     39.75 o 
   4   2   6     7801.35     7265.92    107.77 o 
   5   2   6      344.79      427.62     30.62 o 
   6   2   6     2352.96     2388.02     85.20 o 
   7   2   6     1145.27     1228.94     59.56 o 
   8   2   6      748.01      841.95     56.60 o 
   9   2   6       22.47       17.72     27.35 o 
  -9   3   6      566.75      540.68     54.05 o 
  -8   3   6       22.88       67.90     20.98 o 
  -7   3   6     1189.92     1242.99     46.71 o 
  -6   3   6      158.87      244.36     21.68 o 
  -5   3   6     2994.31     2812.26     54.66 o 
  -4   3   6      711.39      695.94     36.96 o 
  -3   3   6     9076.33     9046.48    125.02 o 
  -2   3   6     1922.44     2050.24     37.73 o 
  -1   3   6    16725.29    16468.02    203.08 o 
   0   3   6     1024.28      999.23     24.26 o 
   1   3   6    16456.03    16599.79    190.33 o 
   2   3   6     1902.27     2053.74     34.22 o 
   3   3   6     9089.28     8886.26    120.90 o 
   4   3   6      682.64      647.20     43.53 o 
   5   3   6     3114.71     2868.19     85.77 o 
   6   3   6      164.29      227.82     29.43 o 
   7   3   6     1296.22     1142.47     59.92 o 
   8   3   6       20.27       62.17     26.22 o 
   9   3   6      483.45      532.67     58.59 o 
  -9   4   6      268.72      354.10    105.95 o 
  -8   4   6      784.17      780.57     50.30 o 
  -7   4   6       10.59       58.34     27.70 o 
  -6   4   6     1814.50     1671.10     43.26 o 
  -5   4   6     1678.42     1638.37     54.57 o 
  -4   4   6     2757.92     2747.10     46.67 o 
  -3   4   6      611.01      571.12     14.35 o 
  -2   4   6     7131.74     7081.23    113.05 o 
  -1   4   6     1693.54     1611.65     30.30 o 
   0   4   6     5575.24     5410.09     79.91 o 
   1   4   6     1640.08     1579.93     51.84 o 
   2   4   6     7449.08     7388.88    125.13 o 
   3   4   6      554.27      542.11     25.13 o 
   4   4   6     2708.45     2619.90     61.54 o 
   5   4   6     1644.07     1639.39     61.90 o 
   6   4   6     1762.64     1666.19     68.58 o 
   7   4   6        5.19       68.89     22.89 o 
   8   4   6      838.17      746.16     54.00 o 
   9   4   6      273.70      254.26     41.78 o 
  -8   5   6       55.88      143.05     45.00 o 
  -7   5   6     1114.54     1036.21     50.01 o 
  -6   5   6       91.98       71.61     16.68 o 
  -5   5   6     1044.43     1014.02     34.80 o 
  -4   5   6      552.36      576.65     22.58 o 
  -3   5   6     1939.95     1828.44     65.82 o 
  -2   5   6      596.13      698.64     24.80 o 
  -1   5   6     1934.24     1829.29     31.99 o 
   0   5   6     4650.71     4652.72     70.50 o 
   1   5   6     1637.69     1601.28     44.45 o 
   2   5   6      585.68      677.92     33.69 o 
   3   5   6     2046.85     1887.87     50.69 o 
   4   5   6      572.69      571.93     27.62 o 
   5   5   6      950.04      932.73     50.57 o 
   6   5   6       78.64       79.67     23.16 o 
   7   5   6     1124.08     1123.19     59.69 o 
   8   5   6       52.37      130.79     54.43 o 
  -8   6   6      630.68      697.78     58.85 o 
  -7   6   6      168.81      177.86     35.06 o 
  -6   6   6     1359.41     1322.89     56.61 o 
  -5   6   6     1660.95     1602.75     57.56 o 
  -4   6   6      909.16      997.12     46.09 o 
  -3   6   6      361.12      348.28     32.48 o 
  -2   6   6     1734.82     1683.28     59.57 o 
  -1   6   6       30.65       22.26      7.21 o 
   0   6   6      265.90      338.81     26.63 o 
   1   6   6       23.63       73.49     21.23 o 
   2   6   6     1569.72     1484.36     47.05 o 
   3   6   6      386.96      404.45     25.48 o 
   4   6   6     1034.08     1070.28     42.63 o 
   5   6   6     1675.64     1712.39     68.53 o 
   6   6   6     1308.43     1297.82     64.04 o 
   7   6   6      178.49      195.53     31.29 o 
   8   6   6      666.36      679.49     65.42 o 
  -8   7   6      153.87      194.47     39.69 o 
  -7   7   6      346.29      381.05     41.99 o 
  -6   7   6      156.91      198.75     27.21 o 
  -5   7   6     1105.76     1037.14     47.02 o 
  -4   7   6      758.92      681.87     36.87 o 
  -3   7   6     1575.21     1572.31     50.28 o 
  -2   7   6       90.21       82.29     14.11 o 
  -1   7   6     2142.07     2086.39     51.13 o 
   0   7   6     3691.70     3615.45     99.20 o 
   1   7   6     2039.80     1949.56     66.72 o 
   2   7   6       98.51      139.46     17.88 o 
   3   7   6     1658.39     1622.46     52.67 o 
   4   7   6      813.59      718.02     39.97 o 
   5   7   6      937.06      857.61     51.91 o 
   6   7   6      171.21      245.00     35.51 o 
   7   7   6      339.23      315.95     39.18 o 
   8   7   6      168.22      188.08     41.46 o 
  -7   8   6       15.35       43.67     30.56 o 
  -6   8   6      227.57      241.77     31.91 o 
  -5   8   6      151.03      181.54     43.58 o 
  -4   8   6      534.15      585.91     35.14 o 
  -3   8   6       10.33        6.87     13.74 o 
  -2   8   6     1390.17     1298.01     40.34 o 
  -1   8   6       24.71       38.91     13.66 o 
   0   8   6     1284.66     1253.22     55.11 o 
   1   8   6       14.74       65.77     23.99 o 
   2   8   6     1335.66     1289.04     49.24 o 
   3   8   6       17.18       40.24     15.71 o 
   4   8   6      621.39      553.12     33.14 o 
   5   8   6      153.58      118.76     27.35 o 
   6   8   6      195.49      250.75     33.87 o 
   7   8   6       15.19       42.04     23.93 o 
  -7   9   6        8.90       51.20     24.25 o 
  -6   9   6      156.30      159.32     37.69 o 
  -5   9   6       80.25      105.93     28.95 o 
  -4   9   6       70.44       72.36     21.32 o 
  -3   9   6      175.70      174.60     22.01 o 
  -2   9   6       76.11       76.02     27.68 o 
  -1   9   6      632.22      646.46     45.84 o 
   0   9   6      127.45      143.66     25.48 o 
   1   9   6      607.82      651.28     43.43 o 
   2   9   6       79.67       70.11     22.94 o 
   3   9   6      175.34      174.72     24.58 o 
   4   9   6       67.21      102.12     20.48 o 
   5   9   6       98.73      148.17     28.27 o 
   6   9   6      141.05      127.37     31.84 o 
   7   9   6       16.28        0.00     24.04 o 
  -6  10   6      105.08      138.47     34.02 o 
  -5  10   6       55.70       99.36     40.99 o 
  -4  10   6       85.85      130.10     34.70 o 
  -3  10   6      245.25      178.30     30.25 o 
  -2  10   6       48.13       40.98     22.47 o 
  -1  10   6       56.90       92.98     41.35 o 
   0  10   6        2.95       40.69     36.94 o 
   1  10   6       53.82      107.27     29.72 o 
   2  10   6       74.86       61.77     25.21 o 
   3  10   6      231.89      198.52     30.70 o 
   4  10   6       72.99      143.89     32.95 o 
   5  10   6       49.87       24.44     26.67 o 
   6  10   6      106.26      131.69     33.05 o 
  -5  11   6       62.47       86.23     32.90 o 
  -4  11   6       26.28       18.32     28.28 o 
  -3  11   6      254.47      222.99     34.07 o 
  -2  11   6       34.80       33.38     22.38 o 
  -1  11   6      293.09      304.80     42.11 o 
   0  11   6      275.63      318.06     36.79 o 
   1  11   6      332.76      337.01     34.77 o 
   2  11   6       40.15       34.06     21.65 o 
   3  11   6      221.54      232.48     39.40 o 
   4  11   6       23.96       40.44     19.78 o 
   5  11   6       76.83       30.89     32.78 o 
  -4  12   6       95.22      108.08     31.94 o 
  -3  12   6        1.44        0.00     22.81 o 
  -2  12   6       32.59       93.23     38.16 o 
  -1  12   6       58.72       31.98     31.77 o 
   0  12   6        5.82        0.00     20.93 o 
   1  12   6       59.59       71.56     25.20 o 
   2  12   6       38.90       19.21     26.32 o 
   3  12   6        1.75       14.61     26.01 o 
   4  12   6       81.41       89.81     39.37 o 
  -2  13   6       28.04       37.53     28.85 o 
  -1  13   6      189.00      142.68     33.29 o 
   0  13   6       44.37       50.18     28.03 o 
   1  13   6      194.24      183.18     33.68 o 
   2  13   6       28.82       67.49     27.93 o 
   1   0   7      170.00      234.93     17.55 o 
   2   0   7        7.95        2.32      7.30 o 
   3   0   7      389.36      365.55     17.76 o 
   4   0   7      355.66      298.62     18.41 o 
   5   0   7      239.81      286.17     23.93 o 
   6   0   7      460.22      421.47     44.02 o 
   7   0   7      156.49      185.00     27.69 o 
   8   0   7       81.82       79.94     26.46 o 
   9   0   7       25.37        0.00     50.38 o 
  -9   1   7      169.79      150.22     38.70 o 
  -8   1   7       74.75       49.87     23.36 o 
  -7   1   7       88.51      159.21     23.39 o 
  -6   1   7       78.30      101.79     21.23 o 
  -5   1   7      675.30      626.00     26.33 o 
  -4   1   7      157.57      155.05     15.43 o 
  -3   1   7      196.91      222.95     14.97 o 
  -2   1   7      434.66      464.01     17.30 o 
  -1   1   7      608.30      653.43     17.78 o 
   0   1   7      166.33      189.87     14.10 o 
   1   1   7      582.29      572.65     18.92 o 
   2   1   7      445.94      446.17     17.45 o 
   3   1   7      194.04      184.50     15.43 o 
   4   1   7      157.00      134.66     13.92 o 
   5   1   7      667.31      665.97     31.76 o 
   6   1   7       90.96       89.01     22.78 o 
   7   1   7       90.82      146.22     37.92 o 
   8   1   7       74.60       88.60     25.63 o 
   9   1   7      155.40      183.48     35.79 o 
  -9   2   7       52.85        0.00     31.34 o 
  -8   2   7       86.17      120.94     22.90 o 
  -7   2   7      278.09      242.01     26.81 o 
  -6   2   7      115.64      129.07     19.42 o 
  -5   2   7      193.21      225.09     20.36 o 
  -4   2   7     2384.11     2364.29     60.89 o 
  -3   2   7      205.05      199.01     14.59 o 
  -2   2   7      923.22      900.01     21.97 o 
  -1   2   7      252.13      278.02     21.70 o 
   0   2   7     4712.47     4371.67     72.58 o 
   1   2   7      237.24      265.18     15.02 o 
   2   2   7      935.61      850.36     23.09 o 
   3   2   7      244.24      238.71     16.69 o 
   4   2   7     2340.54     2227.63     47.38 o 
   5   2   7      178.47      219.25     24.41 o 
   6   2   7      124.92      132.81     26.88 o 
   7   2   7      298.07      278.34     33.46 o 
   8   2   7       92.45       70.97     36.85 o 
   9   2   7       56.39       52.55     26.76 o 
  -9   3   7      512.51      535.12     77.05 o 
  -8   3   7       59.40       42.75     24.48 o 
  -7   3   7      324.64      356.14     27.91 o 
  -6   3   7       53.90       67.65     15.24 o 
  -5   3   7     1651.80     1579.87     39.08 o 
  -4   3   7      733.26      733.15     26.54 o 
  -3   3   7      705.77      670.30     25.86 o 
  -2   3   7     1372.67     1369.22     36.37 o 
  -1   3   7     1204.46     1216.08     27.68 o 
   0   3   7      656.82      664.53     15.97 o 
   1   3   7     1206.99     1297.37     28.37 o 
   2   3   7     1370.67     1376.67     31.36 o 
   3   3   7      752.68      755.49     34.61 o 
   4   3   7      799.15      759.86     25.54 o 
   5   3   7     1652.57     1581.91     62.23 o 
   6   3   7       55.73       49.53     29.93 o 
   7   3   7      356.72      334.60     37.64 o 
   8   3   7       79.82      106.37     26.79 o 
   9   3   7      494.38      432.60     49.45 o 
  -8   4   7      285.48      310.17     42.90 o 
  -7   4   7       46.58       77.19     22.75 o 
  -6   4   7       97.39       95.51     20.84 o 
  -5   4   7      153.31      214.65     19.20 o 
  -4   4   7     2029.19     1945.48     46.13 o 
  -3   4   7      311.46      310.12     19.86 o 
  -2   4   7      251.23      281.73     19.52 o 
  -1   4   7     3329.19     3269.78     53.16 o 
   0   4   7     5131.97     5429.44     87.70 o 
   1   4   7     3202.69     2999.49     72.45 o 
   2   4   7      253.07      255.34     20.32 o 
   3   4   7      350.95      379.70     22.34 o 
   4   4   7     2024.48     2009.49     54.48 o 
   5   4   7      134.35      163.35     27.77 o 
   6   4   7      107.67      138.33     25.35 o 
   7   4   7       63.76       93.19     25.74 o 
   8   4   7      274.74      291.36     37.49 o 
  -8   5   7       17.13       26.13     25.65 o 
  -7   5   7       44.00       81.71     39.99 o 
  -6   5   7      399.17      385.03     35.21 o 
  -5   5   7     1500.86     1446.35     58.73 o 
  -4   5   7      816.67      848.64     43.82 o 
  -3   5   7      546.95      496.62     25.81 o 
  -2   5   7      973.88      959.25     48.27 o 
  -1   5   7      796.74      712.64     25.54 o 
   0   5   7      405.78      381.86     18.88 o 
   1   5   7      815.69      836.59     32.43 o 
   2   5   7      964.65      967.03     36.27 o 
   3   5   7      522.68      488.30     28.48 o 
   4   5   7      876.59      831.51     35.53 o 
   5   5   7     1421.17     1412.32     62.87 o 
   6   5   7      330.65      385.14     36.92 o 
   7   5   7       34.11       43.39     26.41 o 
   8   5   7       19.48       38.77     24.35 o 
  -8   6   7      281.02      388.39     53.82 o 
  -7   6   7      326.14      343.78     40.34 o 
  -6   6   7      156.62      217.51     27.17 o 
  -5   6   7      398.19      400.35     31.01 o 
  -4   6   7      625.20      649.00     32.58 o 
  -3   6   7      547.57      567.34     27.64 o 
  -2   6   7      681.91      672.35     31.24 o 
  -1   6   7      583.37      554.92     32.08 o 
   0   6   7      540.13      582.01     34.65 o 
   1   6   7      548.65      583.20     34.65 o 
   2   6   7      629.15      599.07     31.38 o 
   3   6   7      501.32      496.38     30.44 o 
   4   6   7      621.12      590.48     32.31 o 
   5   6   7      402.46      414.65     37.35 o 
   6   6   7      141.62      189.67     33.58 o 
   7   6   7      306.87      310.81     40.81 o 
   8   6   7      253.59      300.74     51.70 o 
  -7   7   7      444.44      426.68     49.25 o 
  -6   7   7      433.66      468.70     37.71 o 
  -5   7   7       62.32       54.35     19.97 o 
  -4   7   7       91.63      126.29     22.15 o 
  -3   7   7     1444.67     1435.84     52.82 o 
  -2   7   7       41.31      107.41     38.34 o 
  -1   7   7     1383.59     1344.81     40.69 o 
   0   7   7      133.17      158.03     24.74 o 
   1   7   7     1381.66     1377.98     55.33 o 
   2   7   7      104.01      148.66     20.05 o 
   3   7   7     1435.72     1411.54     53.22 o 
   4   7   7      105.92      157.61     20.70 o 
   5   7   7       73.82       78.87     25.91 o 
   6   7   7      457.57      433.03     42.59 o 
   7   7   7      448.78      456.11     45.17 o 
  -7   8   7      125.99      152.06     46.07 o 
  -6   8   7      431.12      412.72     43.08 o 
  -5   8   7      433.81      421.66     35.88 o 
  -4   8   7      224.02      278.09     30.72 o 
  -3   8   7     1267.03     1193.69     81.55 o 
  -2   8   7     2029.15     1980.19     72.36 o 
  -1   8   7      572.43      617.54     48.66 o 
   0   8   7       23.25       12.48     17.43 o 
   1   8   7      694.91      767.13     44.82 o 
   2   8   7     2064.87     2108.47     76.10 o 
   3   8   7     1118.81     1036.53     47.87 o 
   4   8   7      235.01      254.98     26.07 o 
   5   8   7      471.47      497.82     40.43 o 
   6   8   7      427.51      383.25     43.55 o 
   7   8   7       97.69      134.59     33.36 o 
  -6   9   7      335.13      366.42     45.27 o 
  -5   9   7      127.04      153.74     33.21 o 
  -4   9   7      555.21      548.97     43.90 o 
  -3   9   7      654.69      647.41     42.05 o 
  -2   9   7     1385.36     1410.90     66.42 o 
  -1   9   7      138.83      114.23     25.27 o 
   0   9   7     2118.25     1938.83     80.99 o 
   1   9   7      141.36      128.68     35.16 o 
   2   9   7     1448.80     1394.18     64.98 o 
   3   9   7      657.86      631.60     39.13 o 
   4   9   7      502.60      574.84     39.68 o 
   5   9   7      151.62      122.07     31.26 o 
   6   9   7      416.01      492.98     51.60 o 
  -5  10   7      251.28      291.95     47.86 o 
  -4  10   7       56.26       12.34     27.40 o 
  -3  10   7      944.14      925.47     71.16 o 
  -2  10   7      607.60      678.59     50.33 o 
  -1  10   7     1019.40     1028.65     59.70 o 
   0  10   7        7.63       26.99     23.21 o 
   1  10   7     1161.00     1126.04     59.63 o 
   2  10   7      596.48      561.58     44.65 o 
   3  10   7      828.03      836.65     52.96 o 
   4  10   7       42.42       36.68     19.78 o 
   5  10   7      279.63      296.42     38.94 o 
  -4  11   7      270.67      262.61     48.15 o 
  -3  11   7      266.32      286.56     37.31 o 
  -2  11   7      266.28      263.87     36.45 o 
  -1  11   7      248.85      244.38     34.74 o 
   0  11   7      270.69      302.54     36.22 o 
   1  11   7      245.93      276.13     36.14 o 
   2  11   7      297.06      285.71     39.28 o 
   3  11   7      244.88      291.07     40.08 o 
   4  11   7      220.49      237.48     42.92 o 
  -3  12   7      226.04      248.49     43.57 o 
  -2  12   7       95.77      184.13     35.84 o 
  -1  12   7       91.05      145.32     29.70 o 
   0  12   7       86.78       76.70     27.81 o 
   1  12   7       84.76       49.46     33.21 o 
   2  12   7       98.26      128.75     35.23 o 
   3  12   7      193.90      198.91     38.87 o 
   0   0   8       73.97      137.67     25.00 o 
   1   0   8     1921.80     2022.67     40.48 o 
   2   0   8      825.10      872.96     27.35 o 
   3   0   8     2240.12     2318.84     49.59 o 
   4   0   8      904.99      878.46     30.81 o 
   5   0   8      478.89      549.12     32.79 o 
   6   0   8      710.41      746.28     43.27 o 
   7   0   8      721.07      709.57     43.19 o 
   8   0   8      263.28      285.14     33.28 o 
   9   0   8      120.48       93.60     32.07 o 
  -8   1   8       39.87       56.64     26.63 o 
  -7   1   8      671.46      707.42     44.77 o 
  -6   1   8     1254.25     1297.39     51.53 o 
  -5   1   8      256.82      263.73     20.72 o 
  -4   1   8      156.09      162.14     17.36 o 
  -3   1   8      588.23      533.00     32.58 o 
  -2   1   8     5002.01     4892.91     79.12 o 
  -1   1   8      596.96      605.01     19.66 o 
   0   1   8      410.16      500.59     40.14 o 
   1   1   8      789.84      782.36     31.48 o 
   2   1   8     5035.15     4994.61     81.90 o 
   3   1   8      775.63      747.49     26.95 o 
   4   1   8      203.66      239.45     17.29 o 
   5   1   8      316.97      295.37     30.26 o 
   6   1   8     1289.92     1264.23     52.83 o 
   7   1   8      685.27      734.18     47.71 o 
   8   1   8       47.41       17.28     23.95 o 
  -8   2   8       95.32      119.19     27.39 o 
  -7   2   8      454.43      437.41     32.34 o 
  -6   2   8      599.25      547.72     37.39 o 
  -5   2   8       32.26       67.04     20.79 o 
  -4   2   8      567.43      619.97     25.74 o 
  -3   2   8     1435.82     1365.23     35.78 o 
  -2   2   8     2433.24     2371.69     44.55 o 
  -1   2   8      185.24      202.49     14.29 o 
   0   2   8     2570.27     2738.13     46.05 o 
   1   2   8      202.19      186.69     18.79 o 
   2   2   8     2356.15     2225.12     46.68 o 
   3   2   8     1432.66     1404.81     35.41 o 
   4   2   8      518.94      570.63     24.82 o 
   5   2   8       44.52       39.32     17.42 o 
   6   2   8      804.87      773.22     44.01 o 
   7   2   8      462.40      448.14     42.32 o 
   8   2   8      100.77      116.78     31.03 o 
  -8   3   8      124.59      111.05     34.15 o 
  -7   3   8       89.08       95.88     24.54 o 
  -6   3   8      408.21      390.51     25.23 o 
  -5   3   8      912.55      904.29     34.01 o 
  -4   3   8       20.12       59.44     16.33 o 
  -3   3   8     1873.72     1738.61     40.05 o 
  -2   3   8       18.19       24.26     13.41 o 
  -1   3   8     2294.36     2333.27     48.49 o 
   0   3   8      116.19      140.71     10.36 o 
   1   3   8     2451.19     2481.13     46.91 o 
   2   3   8       13.84        0.34      8.40 o 
   3   3   8     1955.70     1813.42     40.35 o 
   4   3   8        8.21       31.27     11.88 o 
   5   3   8      747.78      773.88     48.65 o 
   6   3   8      404.48      417.12     40.31 o 
   7   3   8      112.48      255.34     32.14 o 
   8   3   8      116.19      160.16     33.06 o 
  -8   4   8      275.80      245.15     48.39 o 
  -7   4   8      196.20      195.74     35.54 o 
  -6   4   8      437.37      392.08     35.44 o 
  -5   4   8      784.68      725.72     29.58 o 
  -4   4   8      532.64      529.13     30.56 o 
  -3   4   8      242.82      272.55     22.14 o 
  -2   4   8      659.98      627.05     24.64 o 
  -1   4   8      615.24      605.31     34.66 o 
   0   4   8      899.70      911.59     32.30 o 
   1   4   8      611.76      585.01     30.45 o 
   2   4   8      504.46      475.47     29.51 o 
   3   4   8      191.04      196.27     21.68 o 
   4   4   8      486.61      488.05     28.53 o 
   5   4   8      739.60      758.74     45.74 o 
   6   4   8      378.61      367.81     39.84 o 
   7   4   8      161.36      168.00     30.87 o 
   8   4   8      219.64      275.40     38.22 o 
  -8   5   8       49.95       59.64     28.97 o 
  -7   5   8      276.05      323.10     39.58 o 
  -6   5   8       55.71       50.98     35.61 o 
  -5   5   8     1065.50      979.83     54.82 o 
  -4   5   8     2350.02     2288.63     66.63 o 
  -3   5   8      370.55      401.38     24.57 o 
  -2   5   8      189.48      170.75     25.23 o 
  -1   5   8      842.83      800.29     34.05 o 
   0   5   8     2506.28     2234.37     59.47 o 
   1   5   8      657.58      670.03     37.17 o 
   2   5   8      150.68      210.05     40.97 o 
   3   5   8      409.69      431.67     36.93 o 
   4   5   8     2309.96     2145.18     63.95 o 
   5   5   8      925.15      716.69     48.78 o 
   6   5   8       42.95       42.49     41.29 o 
   7   5   8      316.62      294.69     38.92 o 
   8   5   8       41.99       32.77     27.11 o 
  -7   6   8      100.47      155.93     34.09 o 
  -6   6   8      429.97      379.28     34.39 o 
  -5   6   8      453.03      416.86     33.45 o 
  -4   6   8      576.39      584.61     33.81 o 
  -3   6   8      147.30      140.37     17.94 o 
  -2   6   8      205.63      208.82     24.72 o 
  -1   6   8     1465.96     1381.77     42.56 o 
   0   6   8      659.41      688.72     46.42 o 
   1   6   8     1488.70     1419.61     56.34 o 
   2   6   8      213.92      255.30     24.12 o 
   3   6   8      167.42      155.11     20.74 o 
   4   6   8      648.59      527.90     33.15 o 
   5   6   8      488.82      486.73     38.71 o 
   6   6   8      358.16      386.44     40.21 o 
   7   6   8       98.31      117.81     35.36 o 
  -7   7   8       50.97       39.26     29.71 o 
  -6   7   8        7.84        9.74     17.61 o 
  -5   7   8      355.33      329.48     32.63 o 
  -4   7   8      727.75      668.34     38.00 o 
  -3   7   8      901.66      850.98     47.77 o 
  -2   7   8      428.20      492.81     37.35 o 
  -1   7   8     1198.58     1108.77     80.87 o 
   0   7   8      189.26      186.51     26.66 o 
   1   7   8     1047.26     1050.39     51.34 o 
   2   7   8      442.41      522.96     36.63 o 
   3   7   8     1068.36     1048.15     44.34 o 
   4   7   8      735.42      773.61     38.67 o 
   5   7   8      400.80      388.99     36.89 o 
   6   7   8        8.13        9.46     27.21 o 
   7   7   8       62.52      113.69     51.26 o 
  -6   8   8      185.28      168.28     29.14 o 
  -5   8   8       14.37        1.19     17.79 o 
  -4   8   8      544.11      484.66     43.33 o 
  -3   8   8        6.07       23.87     17.70 o 
  -2   8   8      834.69      803.22     48.59 o 
  -1   8   8       24.37       26.50     20.06 o 
   0   8   8     1702.52     1722.34     70.25 o 
   1   8   8       22.47       40.16     20.68 o 
   2   8   8      801.97      696.41     44.17 o 
   3   8   8        2.87        0.00     16.69 o 
   4   8   8      552.16      582.87     48.54 o 
   5   8   8       17.32       44.00     22.44 o 
   6   8   8      154.40      177.90     33.02 o 
  -6   9   8       65.78       23.37     36.92 o 
  -5   9   8      212.18      242.88     37.90 o 
  -4   9   8      145.90      175.07     30.44 o 
  -3   9   8      338.62      336.31     42.46 o 
  -2   9   8       52.05       73.26     31.70 o 
  -1   9   8      442.74      486.65     43.37 o 
   0   9   8        2.45        9.07     18.78 o 
   1   9   8      437.27      404.15     39.00 o 
   2   9   8       41.43      116.76     33.99 o 
   3   9   8      330.35      288.86     31.84 o 
   4   9   8      130.35      134.75     26.23 o 
   5   9   8      193.08      262.71     38.84 o 
   6   9   8       59.21       74.20     27.35 o 
  -5  10   8      103.08       80.58     36.69 o 
  -4  10   8      201.79      181.34     41.32 o 
  -3  10   8      115.53      226.95     32.23 o 
  -2  10   8      152.86      194.79     32.27 o 
  -1  10   8       26.17       68.54     38.07 o 
   0  10   8       67.16       12.21     20.17 o 
   1  10   8       19.67       65.76     24.11 o 
   2  10   8      137.11      168.52     30.58 o 
   3  10   8      110.06      135.34     45.90 o 
   4  10   8      176.35      185.76     35.60 o 
   5  10   8       92.64       70.95     29.84 o 
  -4  11   8        2.84        0.00     33.95 o 
  -3  11   8      130.77       97.16     32.91 o 
  -2  11   8      164.49      149.97     34.00 o 
  -1  11   8      228.74      295.41     46.96 o 
   0  11   8        0.99       13.98     22.96 o 
   1  11   8      257.66      296.42     36.86 o 
   2  11   8      166.24      174.68     31.55 o 
   3  11   8      110.23      163.26     31.03 o 
   4  11   8        3.57       72.35     31.84 o 
  -2  12   8      153.13      146.28     34.26 o 
  -1  12   8        2.95        0.00     21.73 o 
   0  12   8       11.34       38.80     27.55 o 
   1  12   8        3.55        5.65     21.84 o 
   2  12   8      163.42      116.95     32.29 o 
   1   0   9       26.33       20.20     10.22 o 
   2   0   9      421.39      471.24     22.86 o 
   3   0   9       29.51      100.95     23.41 o 
   4   0   9       60.55       97.15     16.73 o 
   5   0   9      244.14      211.86     22.90 o 
   6   0   9       78.44      104.41     23.51 o 
   7   0   9       51.68       83.66     33.39 o 
   8   0   9       18.43       45.72     27.83 o 
  -8   1   9       22.32        0.00     17.38 o 
  -7   1   9      302.55      301.50     33.36 o 
  -6   1   9       77.99       79.43     26.81 o 
  -5   1   9      232.43      247.30     20.09 o 
  -4   1   9      804.36      761.21     31.22 o 
  -3   1   9      122.70      119.97     15.70 o 
  -2   1   9       59.85       58.05     12.06 o 
  -1   1   9      670.32      665.04     23.49 o 
   0   1   9       11.23       35.38     10.96 o 
   1   1   9      682.53      699.76     26.36 o 
   2   1   9       54.66       52.54     12.46 o 
   3   1   9      122.08      139.87     17.79 o 
   4   1   9      789.72      737.49     30.09 o 
   5   1   9      217.45      218.02     25.11 o 
   6   1   9       72.41       66.19     21.06 o 
   7   1   9      321.68      359.53     37.44 o 
   8   1   9       21.91       20.59     21.25 o 
  -8   2   9        3.32       30.59     28.11 o 
  -7   2   9       50.33       46.56     24.42 o 
  -6   2   9      254.50      286.71     29.98 o 
  -5   2   9       55.19       63.26     14.57 o 
  -4   2   9      395.28      412.97     25.26 o 
  -3   2   9      467.90      469.88     22.68 o 
  -2   2   9      923.44      989.02     28.39 o 
  -1   2   9       21.64       27.98      8.83 o 
   0   2   9     3083.03     3120.39     55.17 o 
   1   2   9       12.21       25.93     13.12 o 
   2   2   9      944.88      944.04     30.34 o 
   3   2   9      513.18      458.52     22.09 o 
   4   2   9      419.89      479.55     23.90 o 
   5   2   9       69.65       67.36     17.08 o 
   6   2   9      271.69      263.06     27.94 o 
   7   2   9       61.86       58.13     25.99 o 
   8   2   9        5.94       47.04     26.71 o 
  -8   3   9       63.90       58.45     29.01 o 
  -7   3   9      471.76      347.00     46.05 o 
  -6   3   9        8.42       21.87     17.34 o 
  -5   3   9      574.62      521.47     27.64 o 
  -4   3   9      321.03      312.22     23.59 o 
  -3   3   9      346.13      321.82     18.95 o 
  -2   3   9       63.46      101.44     14.91 o 
  -1   3   9       93.06      114.05     13.37 o 
   0   3   9      791.46      729.33     24.71 o 
   1   3   9      105.35      111.19     14.15 o 
   2   3   9       63.54      123.74     26.43 o 
   3   3   9      364.70      389.40     19.81 o 
   4   3   9      373.65      335.20     25.17 o 
   5   3   9      560.83      515.76     31.00 o 
   6   3   9       14.06       25.61     20.96 o 
   7   3   9      493.02      507.70     45.24 o 
   8   3   9       84.89       83.23     34.58 o 
  -8   4   9       89.74       86.13     32.11 o 
  -7   4   9       80.41       80.72     30.11 o 
  -6   4   9      100.50      129.29     28.22 o 
  -5   4   9      397.96      430.09     29.73 o 
  -4   4   9      156.34      191.14     29.47 o 
  -3   4   9      436.53      388.80     26.46 o 
  -2   4   9     2031.16     1860.28     49.44 o 
  -1   4   9      307.49      282.00     15.94 o 
   0   4   9      137.60      124.29     14.72 o 
   1   4   9      261.61      281.73     27.99 o 
   2   4   9     2039.77     1861.78     56.82 o 
   3   4   9      491.01      527.08     30.03 o 
   4   4   9      156.09      169.90     21.34 o 
   5   4   9      382.71      364.00     55.60 o 
   6   4   9      114.52      130.58     29.32 o 
   7   4   9       61.02       65.27     27.05 o 
   8   4   9       87.94       88.36     43.62 o 
  -7   5   9       22.89       11.99     22.73 o 
  -6   5   9      301.61      339.98     36.90 o 
  -5   5   9        5.79        2.59     14.37 o 
  -4   5   9       82.63      179.68     25.86 o 
  -3   5   9      341.52      310.91     22.25 o 
  -2   5   9      400.10      364.33     20.22 o 
  -1   5   9      182.61      205.17     19.95 o 
   0   5   9     1036.94     1083.93     34.36 o 
   1   5   9      174.90      184.24     28.11 o 
   2   5   9      302.18      328.63     27.17 o 
   3   5   9      333.17      321.78     26.74 o 
   4   5   9       49.01       38.18     22.37 o 
   5   5   9        9.32        0.00     22.34 o 
   6   5   9      236.32      279.39     36.62 o 
   7   5   9       25.87       23.14     23.62 o 
  -7   6   9      213.86      267.92     37.16 o 
  -6   6   9       55.16      120.26     27.92 o 
  -5   6   9      178.76      186.60     25.17 o 
  -4   6   9       53.38       91.90     23.78 o 
  -3   6   9      109.46      143.39     25.42 o 
  -2   6   9       36.24       25.92     17.22 o 
  -1   6   9       58.55       89.05     16.86 o 
   0   6   9      116.24      142.03     25.31 o 
   1   6   9       43.55      114.56     23.47 o 
   2   6   9       42.69       78.33     20.20 o 
   3   6   9       77.80       89.10     21.22 o 
   4   6   9       38.30       51.46     26.77 o 
   5   6   9      147.99      187.22     32.02 o 
   6   6   9       60.46       67.33     28.54 o 
   7   6   9      163.91      202.01     38.81 o 
  -6   7   9      106.53       94.76     31.73 o 
  -5   7   9       77.54       76.00     40.40 o 
  -4   7   9      261.55      331.19     41.48 o 
  -3   7   9      245.99      220.55     28.49 o 
  -2   7   9      273.07      279.04     26.63 o 
  -1   7   9       19.55       75.77     22.34 o 
   0   7   9       11.63       30.45     20.21 o 
   1   7   9       18.75       20.07     21.46 o 
   2   7   9      229.59      248.14     33.22 o 
   3   7   9      263.48      249.68     38.44 o 
   4   7   9      242.96      281.68     28.84 o 
   5   7   9       85.52       82.29     26.38 o 
   6   7   9      133.80      158.47     31.74 o 
  -6   8   9        0.04       20.63     32.76 o 
  -5   8   9      297.35      250.89     39.33 o 
  -4   8   9      109.84       96.38     29.56 o 
  -3   8   9      194.22      275.07     40.23 o 
  -2   8   9      240.57      244.87     31.78 o 
  -1   8   9      904.19      850.86     53.54 o 
   0   8   9      203.36      267.63     33.33 o 
   1   8   9     1069.53      959.62     53.37 o 
   2   8   9      229.77      214.36     31.88 o 
   3   8   9      227.43      291.86     30.58 o 
   4   8   9      131.35      172.39     34.32 o 
   5   8   9      398.47      341.67     39.43 o 
   6   8   9        1.74       43.75     26.28 o 
  -5   9   9       75.28      134.28     44.17 o 
  -4   9   9      189.36      180.53     37.72 o 
  -3   9   9       15.60        5.43     31.23 o 
  -2   9   9      559.30      630.98     50.62 o 
  -1   9   9      177.34      196.74     31.79 o 
   0   9   9      121.12      223.23     32.28 o 
   1   9   9      165.77      184.56     31.44 o 
   2   9   9      591.20      613.71     53.80 o 
   3   9   9       28.44        0.00     18.59 o 
   4   9   9      145.51      106.72     33.41 o 
   5   9   9       73.72       80.33     31.07 o 
  -4  10   9       52.81      169.61     43.72 o 
  -3  10   9      492.89      370.40     45.06 o 
  -2  10   9       26.16       18.98     24.55 o 
  -1  10   9      324.15      358.52     42.60 o 
   0  10   9      263.44      253.93     35.96 o 
   1  10   9      404.79      452.98     52.53 o 
   2  10   9       20.85       76.44     40.47 o 
   3  10   9      410.50      364.60     41.45 o 
   4  10   9       56.15      175.19     34.73 o 
  -3  11   9       19.24       34.82     25.19 o 
  -2  11   9      326.59      384.00     45.23 o 
  -1  11   9       41.86       37.38     25.64 o 
   0  11   9      182.21      162.12     62.84 o 
   1  11   9       29.02       27.85     24.88 o 
   2  11   9      329.37      331.87     41.83 o 
   3  11   9       16.62        7.75     45.97 o 
   0   0  10     1840.72     1994.31     64.95 o 
   1   0  10       83.61       79.38     14.36 o 
   2   0  10     4830.05     4724.71     92.01 o 
   3   0  10     1336.72     1369.11     47.25 o 
   4   0  10      403.86      501.69     27.29 o 
   5   0  10       42.86       73.05     18.87 o 
   6   0  10     1544.19     1463.45     61.53 o 
   7   0  10      197.07      255.85     33.92 o 
   8   0  10      519.84      541.74     50.39 o 
  -8   1  10        4.06       11.02     24.29 o 
  -7   1  10     1279.71     1204.80     60.85 o 
  -6   1  10       53.27       76.52     29.05 o 
  -5   1  10     1030.74     1042.89     45.46 o 
  -4   1  10      421.43      445.96     25.03 o 
  -3   1  10     4445.52     4268.36     88.39 o 
  -2   1  10     1052.20     1119.98     35.43 o 
  -1   1  10     2384.96     2285.93     50.48 o 
   0   1  10      368.84      404.36     21.73 o 
   1   1  10     2453.74     2399.76     56.21 o 
   2   1  10     1086.52     1156.58     37.10 o 
   3   1  10     4476.96     4360.37     89.70 o 
   4   1  10      420.96      435.11     31.89 o 
   5   1  10     1135.09     1109.14     47.30 o 
   6   1  10       35.83       71.63     26.11 o 
   7   1  10     1373.71     1292.38     59.52 o 
   8   1  10        5.20       11.22     27.98 o 
  -8   2  10      459.12      502.16     51.35 o 
  -7   2  10      245.18      258.67     38.28 o 
  -6   2  10     1191.27     1172.42     52.92 o 
  -5   2  10       64.99      100.94     20.15 o 
  -4   2  10     1238.03     1144.24     39.67 o 
  -3   2  10       41.04       66.31     20.66 o 
  -2   2  10     4358.18     4356.60     83.69 o 
  -1   2  10      175.12      164.62     14.63 o 
   0   2  10     2067.67     1964.27     44.58 o 
   1   2  10      153.53      194.79     18.18 o 
   2   2  10     4640.77     4658.76     90.35 o 
   3   2  10       31.31       63.94     21.11 o 
   4   2  10     1352.54     1273.07     39.15 o 
   5   2  10       77.66      110.52     20.87 o 
   6   2  10     1275.42     1167.38     63.38 o 
   7   2  10      231.04      276.05     39.35 o 
   8   2  10      477.32      481.25     51.95 o 
  -7   3  10      537.39      596.27     51.93 o 
  -6   3  10       38.08       67.31     21.63 o 
  -5   3  10      959.49      922.23     44.42 o 
  -4   3  10       27.09       40.04     17.69 o 
  -3   3  10     1252.29     1249.31     43.46 o 
  -2   3  10       16.15       47.31     17.85 o 
  -1   3  10     2096.60     2019.67     50.67 o 
   0   3  10      219.97      172.02     19.29 o 
   1   3  10     2002.58     1981.98     55.03 o 
   2   3  10       12.70       55.31     23.50 o 
   3   3  10     1140.87     1120.44     36.76 o 
   4   3  10       25.10       90.97     18.25 o 
   5   3  10      928.25      855.87     53.86 o 
   6   3  10       33.88        0.00     23.03 o 
   7   3  10      567.30      588.38     53.63 o 
  -7   4  10        6.51        2.92     22.27 o 
  -6   4  10      528.45      479.69     41.58 o 
  -5   4  10      211.73      271.65     27.34 o 
  -4   4  10     1854.09     1813.34     58.74 o 
  -3   4  10       62.76       86.15     24.48 o 
  -2   4  10     1124.76     1041.00     36.27 o 
  -1   4  10        6.97       57.43     15.12 o 
   0   4  10     2145.27     2036.33     56.17 o 
   1   4  10       23.14        4.42     11.33 o 
   2   4  10     1084.13     1021.77     45.01 o 
   3   4  10       47.46       15.32     18.06 o 
   4   4  10     1720.13     1613.48     59.83 o 
   5   4  10      227.77      284.28     34.29 o 
   6   4  10      483.51      434.01     42.81 o 
   7   4  10        2.66        4.64     21.77 o 
  -7   5  10      192.53      282.85     53.92 o 
  -6   5  10       13.24       31.23     21.50 o 
  -5   5  10     1312.86     1340.39     56.38 o 
  -4   5  10      232.21      245.57     25.41 o 
  -3   5  10      761.05      683.27     31.86 o 
  -2   5  10       10.32       14.33     15.44 o 
  -1   5  10     2097.62     1936.17     56.19 o 
   0   5  10     2859.49     2745.73     93.35 o 
   1   5  10     2025.19     1940.70     74.37 o 
   2   5  10       24.78        7.00     15.64 o 
   3   5  10      857.70      846.90     40.06 o 
   4   5  10      233.78      245.90     26.70 o 
   5   5  10     1265.38     1322.72     67.59 o 
   6   5  10       20.79        7.63     21.98 o 
   7   5  10      200.31      232.08     39.82 o 
  -6   6  10      182.84      166.06     33.81 o 
  -5   6  10      429.60      429.59     45.23 o 
  -4   6  10     1384.84     1460.56     69.18 o 
  -3   6  10      176.41      195.63     31.01 o 
  -2   6  10      223.73      243.35     51.30 o 
  -1   6  10      248.63      232.61     30.20 o 
   0   6  10     1872.17     1970.95     77.61 o 
   1   6  10      269.46      262.13     29.97 o 
   2   6  10      212.45      254.09     34.52 o 
   3   6  10      155.69      197.19     26.23 o 
   4   6  10     1492.37     1435.32     59.37 o 
   5   6  10      444.69      393.32     41.79 o 
   6   6  10      187.59      197.45     34.93 o 
  -6   7  10        7.54        0.33     32.03 o 
  -5   7  10      505.10      431.13     46.09 o 
  -4   7  10      129.32      190.34     32.56 o 
  -3   7  10      480.14      489.51     56.95 o 
  -2   7  10       66.80      113.91     31.93 o 
  -1   7  10      661.95      668.83     45.92 o 
   0   7  10      730.94      796.53     51.69 o 
   1   7  10      615.75      611.05     46.05 o 
   2   7  10       75.38       50.86     24.72 o 
   3   7  10      592.36      490.91     37.48 o 
   4   7  10      118.80      130.93     26.43 o 
   5   7  10      517.93      538.55     46.03 o 
   6   7  10       13.99       40.39     25.84 o 
  -5   8  10      129.64      161.24     43.86 o 
  -4   8  10      424.61      412.01     53.34 o 
  -3   8  10       28.69       74.64     31.74 o 
  -2   8  10      164.12      259.99     32.50 o 
  -1   8  10       33.20       66.80     23.71 o 
   0   8  10      583.83      626.35     52.30 o 
   1   8  10       45.13       25.25     23.91 o 
   2   8  10      164.34      180.88     32.53 o 
   3   8  10       19.62       50.74     24.39 o 
   4   8  10      475.79      426.41     43.42 o 
   5   8  10      126.94      144.43     33.02 o 
  -4   9  10       45.49       17.48     36.89 o 
  -3   9  10      165.36      168.87     33.60 o 
  -2   9  10       25.75       54.15     25.77 o 
  -1   9  10      112.38      132.40     45.70 o 
   0   9  10        4.11        0.00     21.29 o 
   1   9  10       89.09      132.63     29.89 o 
   2   9  10       18.20       57.92     24.84 o 
   3   9  10      137.06      147.20     32.12 o 
   4   9  10       50.48      130.88     47.21 o 
  -3  10  10      218.27      240.82     38.65 o 
  -2  10  10       41.24       43.98     25.80 o 
  -1  10  10      208.44      262.40     42.16 o 
   0  10  10       21.34        0.00     22.81 o 
   1  10  10      213.33      312.06     40.63 o 
   2  10  10       42.98        0.00     24.86 o 
   3  10  10      228.01      233.89     39.25 o 
  -1  11  10      102.05       89.76     33.60 o 
   0  11  10      139.98      155.36     34.79 o 
   1  11  10      121.49       94.28     30.91 o 
   1   0  11        0.11        0.00     13.95 o 
   2   0  11       84.01      137.50     18.29 o 
   3   0  11      134.72      158.26     19.36 o 
   4   0  11      102.72      118.64     19.02 o 
   5   0  11      437.31      400.36     31.83 o 
   6   0  11        1.05        0.00     17.31 o 
   7   0  11        1.41        5.00     22.90 o 
  -7   1  11       74.90       99.90     28.42 o 
  -6   1  11       12.16        4.95     18.07 o 
  -5   1  11       90.20      119.53     21.07 o 
  -4   1  11      200.01      220.95     20.85 o 
  -3   1  11       32.27       22.25     13.59 o 
  -2   1  11       13.03       26.26     12.28 o 
  -1   1  11      339.11      383.66     37.32 o 
   0   1  11      941.50      823.63     32.11 o 
   1   1  11      333.80      351.27     27.48 o 
   2   1  11        8.90       24.53     14.27 o 
   3   1  11       31.55       39.52     16.90 o 
   4   1  11      203.64      219.23     21.75 o 
   5   1  11       92.92       90.56     33.75 o 
   6   1  11       12.57       10.69     16.64 o 
   7   1  11       79.81       86.04     30.81 o 
  -7   2  11       69.28      110.97     28.53 o 
  -6   2  11       62.36       66.59     42.99 o 
  -5   2  11      750.49      798.61     46.89 o 
  -4   2  11      723.34      635.97     37.80 o 
  -3   2  11      166.29      174.21     21.68 o 
  -2   2  11       56.27       56.31     13.36 o 
  -1   2  11      746.06      738.26     48.76 o 
   0   2  11      700.10      680.35     27.04 o 
   1   2  11      733.00      664.59     33.50 o 
   2   2  11       53.03       69.25     14.48 o 
   3   2  11      170.76      185.66     18.68 o 
   4   2  11      696.07      650.48     31.85 o 
   5   2  11      757.95      705.60     51.10 o 
   6   2  11       63.91      105.06     50.80 o 
   7   2  11       75.17       63.23     30.67 o 
  -7   3  11       56.67       57.32     27.58 o 
  -6   3  11       19.58       18.18     25.27 o 
  -5   3  11      244.73      277.35     29.12 o 
  -4   3  11     1040.82     1035.36     47.16 o 
  -3   3  11       92.03       81.81     17.99 o 
  -2   3  11      133.40      122.17     23.14 o 
  -1   3  11      226.94      271.21     32.34 o 
   0   3  11     1771.01     1917.96     59.45 o 
   1   3  11      233.66      236.90     22.14 o 
   2   3  11      170.27      174.27     16.34 o 
   3   3  11       84.24      105.37     24.98 o 
   4   3  11     1100.70     1126.67     49.55 o 
   5   3  11      237.30      292.97     36.27 o 
   6   3  11       24.86       21.11     23.65 o 
   7   3  11       52.68      108.32     34.98 o 
  -6   4  11       17.30      119.28     55.94 o 
  -5   4  11      737.10      693.02     40.94 o 
  -4   4  11      307.56      288.90     27.61 o 
  -3   4  11       37.67       43.58     14.82 o 
  -2   4  11      502.82      484.36     36.37 o 
  -1   4  11     1002.74     1006.67     41.16 o 
   0   4  11       24.69       54.86     22.27 o 
   1   4  11      949.86      955.82     58.51 o 
   2   4  11      511.11      508.13     33.08 o 
   3   4  11       35.38       12.07     17.73 o 
   4   4  11      282.12      296.99     36.18 o 
   5   4  11      726.56      726.78     51.12 o 
   6   4  11       23.27       33.11     27.95 o 
  -6   5  11      325.28      369.64     48.02 o 
  -5   5  11       83.79      124.84     28.68 o 
  -4   5  11     1233.67     1299.54     65.01 o 
  -3   5  11       35.53       31.05     21.21 o 
  -2   5  11      322.62      283.27     31.51 o 
  -1   5  11      118.41      119.78     19.79 o 
   0   5  11      942.26      907.21     52.39 o 
   1   5  11      144.08      255.27     49.74 o 
   2   5  11      296.55      339.41     30.46 o 
   3   5  11       48.28       37.46     18.89 o 
   4   5  11     1255.50     1206.96     57.16 o 
   5   5  11       91.64      147.94     30.40 o 
   6   5  11      292.19      333.75     43.92 o 
  -6   6  11       27.68       37.24     33.30 o 
  -5   6  11      399.48      398.61     42.25 o 
  -4   6  11      181.04      199.95     34.27 o 
  -3   6  11      994.51      935.72     54.03 o 
  -2   6  11      370.36      458.51     47.01 o 
  -1   6  11     1161.01     1195.87     62.69 o 
   0   6  11      450.98      479.86     43.69 o 
   1   6  11     1122.36     1111.71     61.56 o 
   2   6  11      365.55      392.77     38.72 o 
   3   6  11      940.50      921.68     49.51 o 
   4   6  11      182.49      182.29     32.95 o 
   5   6  11      377.11      325.19     42.19 o 
   6   6  11       34.35       47.63     27.11 o 
  -5   7  11        7.85       59.74     26.78 o 
  -4   7  11      518.04      456.52     95.07 o 
  -3   7  11      280.33      255.63     46.06 o 
  -2   7  11     1698.80     1707.72     81.85 o 
  -1   7  11      211.54      293.32     45.76 o 
   0   7  11     1414.39     1303.41     67.30 o 
   1   7  11      194.65      222.99     33.79 o 
   2   7  11     1765.96     1735.31     78.13 o 
   3   7  11      287.03      321.17     43.92 o 
   4   7  11      531.19      506.26     49.45 o 
   5   7  11        3.08       26.80     26.75 o 
  -4   8  11        0.81       35.02     28.89 o 
  -3   8  11     1187.02     1189.50     81.69 o 
  -2   8  11      247.16      230.38     36.56 o 
  -1   8  11      641.96      714.71     52.99 o 
   0   8  11        3.30        2.24     20.89 o 
   1   8  11      673.48      697.14     52.44 o 
   2   8  11      236.79      287.19     43.79 o 
   3   8  11     1158.14     1069.57     68.54 o 
   4   8  11        3.37       21.70     28.47 o 
  -3   9  11      248.45      261.24     40.92 o 
  -2   9  11      821.37      744.76     59.70 o 
  -1   9  11      124.33      164.85     35.02 o 
   0   9  11      115.96      116.13     30.56 o 
   1   9  11       99.08      144.54     33.21 o 
   2   9  11      884.35      857.11     58.09 o 
   3   9  11      265.44      268.81     40.00 o 
  -2  10  11       48.56       70.69     29.95 o 
  -1  10  11      442.30      434.68     49.99 o 
   0  10  11        9.10       17.77     26.19 o 
   1  10  11      488.62      467.43     48.39 o 
   2  10  11       36.04       11.41     27.48 o 
   0   0  12      271.50      259.43     45.52 o 
   1   0  12     2032.03     2205.67     59.84 o 
   2   0  12     5281.68     5291.54    115.76 o 
   3   0  12     1534.46     1618.38     52.39 o 
   4   0  12      643.69      645.23     33.86 o 
   5   0  12      161.09      189.58     26.61 o 
   6   0  12      646.03      710.61     82.67 o 
  -6   1  12      650.78      728.40     57.90 o 
  -5   1  12      135.28      161.86     30.32 o 
  -4   1  12      412.39      427.60     36.33 o 
  -3   1  12     1793.89     1656.70     53.07 o 
  -2   1  12     2371.64     2277.28     59.76 o 
  -1   1  12     2009.14     1957.60     53.80 o 
   0   1  12      412.86      390.93     24.31 o 
   1   1  12     2046.08     2020.13     66.68 o 
   2   1  12     2285.06     2154.71     59.96 o 
   3   1  12     1837.72     1798.75     59.11 o 
   4   1  12      397.02      426.40     29.07 o 
   5   1  12      156.38      139.31     25.52 o 
   6   1  12      625.47      629.41     52.65 o 
  -6   2  12      766.08      739.95     54.66 o 
  -5   2  12      380.75      376.88     41.69 o 
  -4   2  12      354.48      400.22     33.31 o 
  -3   2  12      827.82      853.72     43.07 o 
  -2   2  12     1276.70     1142.61     47.12 o 
  -1   2  12      545.76      594.98     35.94 o 
   0   2  12       78.54       92.57     14.55 o 
   1   2  12      561.38      619.94     28.50 o 
   2   2  12     1292.85     1209.34     58.17 o 
   3   2  12      833.96      881.43     37.58 o 
   4   2  12      342.91      325.67     32.53 o 
   5   2  12      353.23      366.43     41.28 o 
   6   2  12      817.93      748.88     54.93 o 
  -6   3  12      516.72      589.45     51.38 o 
  -5   3  12      478.06      494.60     40.78 o 
  -4   3  12      436.95      443.40     44.03 o 
  -3   3  12      577.01      569.63     33.69 o 
  -2   3  12      533.86      504.71     33.37 o 
  -1   3  12      441.16      465.29     30.87 o 
   0   3  12      683.11      578.72     33.30 o 
   1   3  12      462.41      451.53     28.63 o 
   2   3  12      515.80      531.49     50.03 o 
   3   3  12      575.06      579.92     40.32 o 
   4   3  12      458.32      445.41     35.80 o 
   5   3  12      432.35      410.38     43.30 o 
   6   3  12      518.38      581.77     53.13 o 
  -6   4  12      381.62      409.57     51.46 o 
  -5   4  12      618.46      615.47     68.54 o 
  -4   4  12      825.83      755.05     53.53 o 
  -3   4  12      358.33      365.19     36.41 o 
  -2   4  12      455.26      485.72     40.83 o 
  -1   4  12      785.04      784.82     40.03 o 
   0   4  12     2162.29     2209.64     86.41 o 
   1   4  12      810.91      785.06     48.71 o 
   2   4  12      417.00      507.44     41.15 o 
   3   4  12      376.56      433.64     58.79 o 
   4   4  12      774.78      768.06     56.39 o 
   5   4  12      670.80      646.72     51.28 o 
   6   4  12      351.45      325.85     47.30 o 
  -5   5  12      792.99      725.00     60.12 o 
  -4   5  12      464.42      449.79     46.06 o 
  -3   5  12      239.58      262.40     33.87 o 
  -2   5  12      171.62      250.69     31.47 o 
  -1   5  12      936.99      979.23     55.13 o 
   0   5  12      947.66     1071.32     62.01 o 
   1   5  12      881.70      860.61     55.38 o 
   2   5  12      198.39      210.77     32.89 o 
   3   5  12      246.31      275.39     31.56 o 
   4   5  12      478.23      533.09     45.75 o 
   5   5  12      763.35      708.52     67.77 o 
  -5   6  12      220.62      225.69     73.32 o 
  -4   6  12      690.52      721.73     54.21 o 
  -3   6  12      224.65      262.47     40.90 o 
  -2   6  12       92.82       65.34     28.39 o 
  -1   6  12      635.58      613.01     50.60 o 
   0   6  12     2148.10     1929.42     86.44 o 
   1   6  12      670.51      642.58     49.24 o 
   2   6  12       91.88      106.79     27.55 o 
   3   6  12      189.34      225.57     30.43 o 
   4   6  12      708.33      694.40     54.97 o 
   5   6  12      214.65      240.64     38.48 o 
  -4   7  12      362.32      291.57     50.52 o 
  -3   7  12      189.20      223.56     51.41 o 
  -2   7  12       14.93       24.33     19.92 o 
  -1   7  12      327.19      362.13     65.55 o 
   0   7  12      128.92      148.23     31.00 o 
   1   7  12      299.31      336.04     39.86 o 
   2   7  12        7.70        0.00     20.86 o 
   3   7  12      234.57      361.96     69.11 o 
   4   7  12      344.86      316.70     42.25 o 
  -3   8  12       35.74       38.18     28.91 o 
  -2   8  12       75.80      102.43     29.06 o 
  -1   8  12       15.69       27.84     25.69 o 
   0   8  12       30.60      108.19     51.76 o 
   1   8  12       25.93       44.82     25.11 o 
   2   8  12       59.96       37.83     27.75 o 
   3   8  12       24.40       51.67     27.39 o 
  -2   9  12       67.59       51.13     35.92 o 
  -1   9  12       28.58       36.28     27.02 o 
   0   9  12        7.02       37.29     35.18 o 
   1   9  12       25.24       21.51     25.31 o 
   2   9  12       82.73       72.34     30.92 o 
   1   0  13       15.57        9.24     17.82 o 
   2   0  13       83.78       83.20     18.29 o 
   3   0  13        4.62       13.95     14.17 o 
   4   0  13      359.78      434.50     38.08 o 
   5   0  13       17.68        0.00     24.15 o 
   6   0  13       96.49      114.27     40.50 o 
  -6   1  13       55.07       65.80     72.81 o 
  -5   1  13       48.24       96.16     32.93 o 
  -4   1  13       91.61      132.08     26.43 o 
  -3   1  13       26.82       36.88     17.55 o 
  -2   1  13       30.11       27.43     17.41 o 
  -1   1  13        2.46        0.00     16.88 o 
   0   1  13      426.35      394.60     25.13 o 
   1   1  13        3.00       21.36     15.26 o 
   2   1  13       32.93       37.33     19.89 o 
   3   1  13       23.44       22.43     15.83 o 
   4   1  13       88.18       70.39     23.83 o 
   5   1  13       48.19       48.47     30.14 o 
   6   1  13       54.00       90.00     36.05 o 
  -5   2  13      239.58      220.33     33.12 o 
  -4   2  13       56.59      100.35     21.51 o 
  -3   2  13       40.92       22.42     19.56 o 
  -2   2  13        2.47       20.81     14.07 o 
  -1   2  13      317.61      301.76     27.59 o 
   0   2  13      613.64      699.06     43.99 o 
   1   2  13      326.99      302.37     34.21 o 
   2   2  13        2.40        0.00     13.59 o 
   3   2  13       49.16       98.35     26.67 o 
   4   2  13       52.82       20.77     26.12 o 
   5   2  13      247.04      249.75     36.34 o 
  -5   3  13      155.66      230.74     63.05 o 
  -4   3  13      256.20      253.91     37.89 o 
  -3   3  13      261.97      282.91     35.63 o 
  -2   3  13      446.91      385.86     40.82 o 
  -1   3  13       46.61       63.59     20.52 o 
   0   3  13      441.83      393.02     32.05 o 
   1   3  13       50.82       61.52     25.47 o 
   2   3  13      438.20      490.17     44.98 o 
   3   3  13      239.11      229.65     30.81 o 
   4   3  13      265.19      290.12     39.25 o 
   5   3  13      148.27      103.23     33.27 o 
  -5   4  13      116.67      133.26     70.97 o 
  -4   4  13      205.06      137.64     31.19 o 
  -3   4  13      171.66      203.19     32.33 o 
  -2   4  13      120.08      193.12     25.06 o 
  -1   4  13       54.53       43.07     27.09 o 
   0   4  13      530.19      528.55     45.03 o 
   1   4  13       47.86       53.95     25.32 o 
   2   4  13      128.87      124.77     40.95 o 
   3   4  13      182.77      158.34     27.51 o 
   4   4  13      193.83      272.29     40.58 o 
   5   4  13      118.24       60.12     30.79 o 
  -4   5  13       82.62      107.40     30.42 o 
  -3   5  13      246.53      268.36     43.51 o 
  -2   5  13       80.38       54.95     24.84 o 
  -1   5  13      299.24      295.09     39.08 o 
   0   5  13      180.57      176.68     34.96 o 
   1   5  13      312.84      292.63     38.45 o 
   2   5  13       62.41       49.49     57.65 o 
   3   5  13      245.26      255.54     32.36 o 
   4   5  13       77.53      115.89     63.65 o 
  -4   6  13      156.10       36.54     42.43 o 
  -3   6  13      109.99      135.72     38.65 o 
  -2   6  13      227.56      237.75     37.78 o 
  -1   6  13       89.30       71.40     27.66 o 
   0   6  13      182.35      164.63     35.68 o 
   1   6  13       90.91       60.68     27.39 o 
   2   6  13      251.20      247.39     46.86 o 
   3   6  13      124.30      120.33     32.83 o 
   4   6  13      171.87      197.28     36.02 o 
  -3   7  13      228.42      243.52     39.39 o 
  -2   7  13      341.41      324.06     41.51 o 
  -1   7  13      309.90      366.44     43.41 o 
   0   7  13       61.27       66.02     30.53 o 
   1   7  13      292.40      294.41     42.97 o 
   2   7  13      320.98      269.92     40.65 o 
   3   7  13      223.73      248.96     45.97 o 
  -1   8  13       57.69       33.82     30.34 o 
   0   8  13       88.65      131.44     35.43 o 
   1   8  13       95.67       86.27     29.39 o 
   0   0  14       18.73       52.86     48.59 o 
   1   0  14        2.13        7.69     22.21 o 
   2   0  14     1309.37     1183.09     64.06 o 
   3   0  14       12.41        7.66     16.07 o 
   4   0  14       48.72      106.57     77.16 o 
   5   0  14        5.84       65.37     36.08 o 
  -5   1  14       13.04       32.37     30.44 o 
  -4   1  14      125.05      145.29     32.13 o 
  -3   1  14      535.56      590.19     45.21 o 
  -2   1  14      172.77      264.13     33.74 o 
  -1   1  14       34.51        0.00     19.23 o 
   0   1  14       95.26      103.81     23.17 o 
   1   1  14       46.01       78.38     18.80 o 
   2   1  14      157.64      221.67     49.91 o 
   3   1  14      533.17      492.62     42.59 o 
   4   1  14       90.65      182.22     82.38 o 
   5   1  14        6.94       40.76     30.15 o 
  -4   2  14       63.52       85.30     27.86 o 
  -3   2  14      205.54      220.99     31.83 o 
  -2   2  14      246.49      249.27     30.60 o 
  -1   2  14      267.95      301.61     29.94 o 
   0   2  14       38.12       14.41     16.81 o 
   1   2  14      223.88      188.65     33.97 o 
   2   2  14      225.01      216.63     35.54 o 
   3   2  14      179.73      173.39     33.54 o 
   4   2  14       25.42        0.00     23.99 o 
  -4   3  14       46.77       30.09     33.89 o 
  -3   3  14       14.23        0.00     23.13 o 
  -2   3  14       84.52      109.77     25.01 o 
  -1   3  14       25.27       26.53     24.00 o 
   0   3  14      126.35      154.38     32.39 o 
   1   3  14       40.25       53.38     24.85 o 
   2   3  14       91.41       64.78     27.23 o 
   3   3  14       22.56       11.29     18.86 o 
   4   3  14       62.03       67.40     29.23 o 
  -4   4  14      217.69      237.16     61.66 o 
  -3   4  14       58.02       66.40     57.57 o 
  -2   4  14        4.77        3.83     21.22 o 
  -1   4  14      151.96      179.37     38.99 o 
   0   4  14      248.27      299.28     41.06 o 
   1   4  14      176.92      244.41     34.97 o 
   2   4  14       19.57       20.93     26.44 o 
   3   4  14       61.88      143.17     61.18 o 
   4   4  14      235.84      269.01     38.31 o 
  -3   5  14       24.79        0.00     28.56 o 
  -2   5  14       14.72       18.54     26.94 o 
  -1   5  14      481.08      419.03     45.58 o 
   0   5  14       26.94       55.62     29.67 o 
   1   5  14      472.34      461.84     44.54 o 
   2   5  14       21.74       79.32     31.14 o 
   3   5  14       28.84       49.63     54.62 o 
  -2   6  14        4.81        0.00     22.05 o 
  -1   6  14       36.34       40.52     26.71 o 
   0   6  14      934.29      959.51     68.07 o 
   1   6  14       52.96        5.55     25.33 o 
   2   6  14        8.30        3.85     21.93 o 
   1   0  15       23.89       23.13     23.96 o 
   2   0  15       13.57      134.90     87.70 o 
   3   0  15        0.40       16.56     31.97 o 
  -3   1  15       76.38       74.07     30.24 o 
  -2   1  15        1.65       11.58     19.28 o 
  -1   1  15       36.13       21.38     21.82 o 
   0   1  15      314.26      367.01     42.33 o 
   1   1  15       36.61       84.97     31.87 o 
   2   1  15        1.20        0.00     26.02 o 
   3   1  15       79.69       55.56     28.62 o 
  -3   2  15       61.43       41.58     28.61 o 
  -2   2  15       31.05       15.31     22.68 o 
  -1   2  15       68.87       74.14     26.84 o 
   0   2  15      163.38      210.54     34.61 o 
   1   2  15       64.61       52.12     27.76 o 
   2   2  15       28.34      106.51     80.05 o 
   3   2  15       51.76       43.85     42.00 o 
  -2   3  15      164.92      224.61     51.42 o 
  -1   3  15       18.07        8.65     25.63 o 
   0   3  15      460.41      434.74     47.40 o 
   1   3  15       25.01       44.57     22.89 o 
   2   3  15      155.36      203.20     37.82 o 
  -2   4  15       35.30       24.82     24.74 o 
  -1   4  15       19.61       45.87     36.73 o 
   0   4  15        6.86        0.83     22.42 o 
   1   4  15       14.08        7.92     24.99 o 
   2   4  15       39.97        0.00     24.89 o 
   0   5  15      162.84      179.52     57.64 o 
   0   0  16       43.20       60.38     37.41 o 
                                                 
